# Supplementary material for: catena-Poly[[[triaqua­europium(III)]-μ-(1H-benzimidazole-5,6-dicarboxyl­ato-κ2 O 5:O 6)-μ-(1H,3H-benzimidazol-3-ium-5,6-dicarboxyl­ato-κ3 O 5:O 6,O 6′)] dihydrate]
Source: Acta Crystallogr Sect E Struct Rep Online. 2011 Aug 27;67(Pt 9):m1294–5. doi: 10.1107/S1600536811033496 (PMC3200846; doi:10.1107/S1600536811033496)
Supplement: Supplementary file 1 [file e-67-m1294-sup1.cif]

##############################################################################
#                                                                            #
# This CIF contains the data in a paper accepted for publication in          #
# Acta Crystallographica Section E. It conforms to the requirements of       #
# Notes for Authors for Acta Crystallographica Section E, and has been       #
# peer reviewed under the auspices of the IUCr Commission on Journals.       #
#                                                                            #
# Full details of the Crystallographic Information File format               #
# are given in the paper "The Crystallographic Information File (CIF):       #
# a New Standard Archive File for Crystallography" by S. R. Hall, F. H.      #
# Allen and I. D. Brown [Acta Cryst. (1991), A47, 655-685].                  #
#                                                                            #
# The current version of the core CIF dictionary is obtainable from          #
# ftp://ftp.iucr.org/pub/cif_core.dic.                                       #
#                                                                            #
# Software is freely available for graphical display of the structure(s)     #
# in this CIF. For information consult the CIF software page                 #
# http://www.iucr.org/resources/cif/software.                                #
#                                                                            #
# This file may be used for bona fide research purposes within the           #
# scientific community so long as proper attribution is given to the journal # 
# article from which it was obtained.                                        #
#                                                                            #
##############################################################################
data_I
_audit_creation_method     SHELXL-97
_chemical_name_systematic
;
<i>catena</i>-Poly[[[triaquaeuropium(III)]-\m-(1<i>H</i>-
benzimidazole-5,6-dicarboxylato-\k^2^<i>O</i>^5^:<i>O</i>^6^)-\m-
(1<i>H</i>,3<i>H</i>-benzimidazol-3-ium-5,6-dicarboxylato-
\k^3^<i>O</i>^5^:<i>O</i>^6^,<i>O</i>^6'^)] dihydrate]
;
_chemical_name_common     ?
_chemical_formula_moiety     'C18 H15 Eu N4 O11, 2(H2 O)'
_chemical_formula_sum     'C18 H19 Eu N4 O13'
_chemical_formula_iupac     '[Eu (C9 H4 N2 O4) (C9 H5 N2 O4) (H2 O)3], 2H2 O'
_chemical_formula_weight     651.33
_chemical_melting_point     ?
_symmetry_cell_setting     triclinic
_symmetry_space_group_name_H-M     'P -1'
_symmetry_space_group_name_Hall     '-P 1'
loop_
    _symmetry_equiv_pos_as_xyz
    'x, y, z'
    '-x, -y, -z'
_cell_length_a     8.4530(4)
_cell_length_b     10.9757(6)
_cell_length_c     12.7124(7)
_cell_angle_alpha     112.1120(10)
_cell_angle_beta     91.6140(10)
_cell_angle_gamma     104.4530(10)
_cell_volume     1048.25(10)
_cell_formula_units_Z     2
_cell_measurement_reflns_used     3764
_cell_measurement_theta_min     2.78
_cell_measurement_theta_max     25.2
_cell_measurement_temperature     298(2)
_exptl_crystal_description     block
_exptl_crystal_colour     colorless
_exptl_crystal_size_max     0.24
_exptl_crystal_size_mid     0.22
_exptl_crystal_size_min     0.20
_exptl_crystal_density_diffrn     2.064
_exptl_crystal_density_meas     ?
_exptl_crystal_density_method     'not measured'
_exptl_crystal_F_000     644
_exptl_absorpt_coefficient_mu     3.076
_exptl_absorpt_correction_type     multi-scan
_exptl_absorpt_process_details     '(SADABS; Bruker, 2001)'
_exptl_absorpt_correction_T_min     0.5256
_exptl_absorpt_correction_T_max     0.5783
_exptl_special_details     ?
_diffrn_ambient_temperature     298(2)
_diffrn_radiation_type     MoK\a
_diffrn_radiation_wavelength     0.71073
_diffrn_radiation_source     'fine-focus sealed tube'
_diffrn_radiation_monochromator     graphite
_diffrn_measurement_device_type     'Bruker APEXII CCD'
_diffrn_measurement_method     '\f and \w'
_diffrn_detector_area_resol_mean     ?
_diffrn_reflns_number     5435
_diffrn_reflns_av_R_equivalents     0.0162
_diffrn_reflns_av_sigmaI/netI     0.0314
_diffrn_reflns_theta_min     1.75
_diffrn_reflns_theta_max     25.20
_diffrn_reflns_theta_full     25.20
_diffrn_measured_fraction_theta_max     0.984
_diffrn_measured_fraction_theta_full     0.984
_diffrn_reflns_limit_h_min     -10
_diffrn_reflns_limit_h_max     10
_diffrn_reflns_limit_k_min     -13
_diffrn_reflns_limit_k_max     7
_diffrn_reflns_limit_l_min     -13
_diffrn_reflns_limit_l_max     15
_diffrn_standards_number     ?
_diffrn_standards_interval_count     ?
_diffrn_standards_interval_time     ?
_diffrn_standards_decay_%     ?
_refine_special_details
;
;
_reflns_number_total     3711
_reflns_number_gt     3454
_reflns_threshold_expression     I>2\s(I)
_refine_ls_structure_factor_coef     Fsqd
_refine_ls_matrix_type     full
_refine_ls_R_factor_all     0.0263
_refine_ls_R_factor_gt     0.0238
_refine_ls_wR_factor_gt     0.0560
_refine_ls_wR_factor_ref     0.0573
_refine_ls_goodness_of_fit_ref     1.037
_refine_ls_restrained_S_all     1.037
_refine_ls_number_reflns     3711
_refine_ls_number_parameters     328
_refine_ls_number_restraints     0
_refine_ls_hydrogen_treatment     mixed
_refine_ls_weighting_scheme     calc
_refine_ls_weighting_details
         'calc w=1/[\s^2^(Fo^2^)+(0.0269P)^2^+1.5288P] where P=(Fo^2^+2Fc^2^)/3'
_atom_sites_solution_hydrogens     geom
_atom_sites_solution_primary     direct
_atom_sites_solution_secondary     difmap
_refine_ls_shift/su_max     0.001
_refine_ls_shift/su_mean     0.000
_refine_diff_density_max     0.630
_refine_diff_density_min     -0.671
_refine_ls_extinction_method     none
_refine_ls_extinction_coef     ?
loop_
    _atom_type_symbol
    _atom_type_description
    _atom_type_scat_dispersion_real
    _atom_type_scat_dispersion_imag
    _atom_type_scat_source
    'C' 'C' 0.0033 0.0016
                         'International Tables Vol C Tables 4.2.6.8 and 6.1.1.4'
    'H' 'H' 0.0000 0.0000
                         'International Tables Vol C Tables 4.2.6.8 and 6.1.1.4'
    'Eu' 'Eu' -0.1578 3.6682
                         'International Tables Vol C Tables 4.2.6.8 and 6.1.1.4'
    'N' 'N' 0.0061 0.0033
                         'International Tables Vol C Tables 4.2.6.8 and 6.1.1.4'
    'O' 'O' 0.0106 0.0060
                         'International Tables Vol C Tables 4.2.6.8 and 6.1.1.4'
_computing_data_collection     'APEX2 (Bruker, 2007)'
_computing_cell_refinement     'SAINT (Bruker, 2007)'
_computing_data_reduction     'SAINT (Bruker, 2007)'
_computing_structure_solution     'SHELXS97 (Sheldrick, 2008)'
_computing_structure_refinement     'SHELXL97 (Sheldrick, 2008)'
_computing_molecular_graphics
                    'ORTEPIII (Burnett & Johnson, 1996) and PLATON (Spek, 2009)'
_computing_publication_material     'SHELXL97 (Sheldrick, 2008)'
loop_
    _atom_site_type_symbol
    _atom_site_label
    _atom_site_fract_x
    _atom_site_fract_y
    _atom_site_fract_z
    _atom_site_U_iso_or_equiv
    _atom_site_adp_type
    _atom_site_calc_flag
    _atom_site_refinement_flags
    _atom_site_occupancy
    _atom_site_symmetry_multiplicity
    _atom_site_disorder_assembly
    _atom_site_disorder_group
    C C1 0.0343(4) 0.0408(4) -0.2244(3) 0.0189(8) Uani d . 1 1 . .
    C C2 -0.1313(4) -0.0377(4) -0.2964(3) 0.0187(8) Uani d . 1 1 . .
    C C3 -0.1457(5) -0.0513(4) -0.4085(3) 0.0244(9) Uani d . 1 1 . .
    H H3 -0.051(5) -0.019(4) -0.434(3) 0.029 Uiso d . 1 1 . .
    C C4 -0.3019(5) -0.1056(4) -0.4725(3) 0.0232(8) Uani d . 1 1 . .
    C C5 -0.5240(5) -0.1795(4) -0.5977(3) 0.0299(9) Uani d . 1 1 . .
    H H5 -0.5915 -0.2033 -0.6655 0.036 Uiso calc R 1 1 . .
    C C6 -0.4412(4) -0.1460(4) -0.4248(3) 0.0213(8) Uani d . 1 1 . .
    C C7 -0.4269(4) -0.1359(4) -0.3119(3) 0.0210(8) Uani d . 1 1 . .
    H H7 -0.5196 -0.1642 -0.2801 0.025 Uiso calc R 1 1 . .
    C C8 -0.2722(4) -0.0831(4) -0.2488(3) 0.0171(7) Uani d . 1 1 . .
    C C9 -0.2606(4) -0.0819(4) -0.1297(3) 0.0185(8) Uani d . 1 1 . .
    C C10 0.5024(4) 0.4467(4) 0.2501(3) 0.0198(8) Uani d . 1 1 . .
    C C11 0.6702(4) 0.5243(4) 0.3216(3) 0.0174(7) Uani d . 1 1 . .
    C C12 0.6891(4) 0.5302(4) 0.4319(3) 0.0219(8) Uani d . 1 1 . .
    H H12 0.6019 0.4883 0.4609 0.026 Uiso calc R 1 1 . .
    C C13 0.8420(4) 0.6003(4) 0.4979(3) 0.0198(8) Uani d . 1 1 . .
    C C14 1.0585(5) 0.7001(4) 0.6311(3) 0.0271(9) Uani d . 1 1 . .
    H H14 1.1247 0.7334 0.7012 0.033 Uiso calc R 1 1 . .
    C C15 0.9760(4) 0.6562(4) 0.4530(3) 0.0190(8) Uani d . 1 1 . .
    C C16 0.9601(4) 0.6502(4) 0.3422(3) 0.0198(8) Uani d . 1 1 . .
    H H16 1.0501 0.6869 0.3122 0.024 Uiso calc R 1 1 . .
    C C17 0.8053(4) 0.5876(4) 0.2777(3) 0.0174(7) Uani d . 1 1 . .
    C C18 0.7878(4) 0.6050(4) 0.1667(3) 0.0174(7) Uani d . 1 1 . .
    Eu Eu1 0.24165(2) 0.308010(18) 0.021383(14) 0.01508(7) Uani d . 1 1 . .
    N N1 -0.3591(4) -0.1283(4) -0.5833(3) 0.0302(8) Uani d . 1 1 . .
    H H1 -0.3003 -0.1126 -0.6334 0.036 Uiso calc R 1 1 . .
    N N2 -0.5797(4) -0.1922(4) -0.5056(3) 0.0271(8) Uani d . 1 1 . .
    N N3 1.1094(4) 0.7157(3) 0.5386(3) 0.0239(7) Uani d . 1 1 . .
    H H3A 1.2081 0.7556 0.5326 0.029 Uiso calc R 1 1 . .
    N N4 0.8992(4) 0.6303(3) 0.6108(3) 0.0248(7) Uani d . 1 1 . .
    H H4 0.8422 0.6080 0.6591 0.030 Uiso calc R 1 1 . .
    O O1 0.1619(3) 0.0246(3) -0.2694(2) 0.0282(6) Uani d . 1 1 . .
    O O2 0.0329(3) 0.1254(3) -0.1235(2) 0.0218(6) Uani d . 1 1 . .
    O O3 -0.1766(3) -0.1539(3) -0.1112(2) 0.0232(6) Uani d . 1 1 . .
    O O4 -0.3436(3) -0.0182(3) -0.0613(2) 0.0286(6) Uani d . 1 1 . .
    O O5 0.5008(3) 0.3761(3) 0.1434(2) 0.0233(6) Uani d . 1 1 . .
    O O6 0.3781(3) 0.4550(3) 0.2988(3) 0.0357(7) Uani d . 1 1 . .
    O O7 0.8941(3) 0.5849(3) 0.1007(2) 0.0251(6) Uani d . 1 1 . .
    O O8 0.6729(3) 0.6529(3) 0.1488(2) 0.0217(6) Uani d . 1 1 . .
    O O1W 0.3986(3) 0.1495(3) -0.0826(2) 0.0225(6) Uani d . 1 1 . .
    H H1WA 0.3469 0.0936 -0.1481 0.027 Uiso d R 1 1 . .
    H H1WB 0.4122 0.1032 -0.0442 0.027 Uiso d R 1 1 . .
    O O2W 0.3436(3) 0.5492(3) 0.1002(3) 0.0327(7) Uani d . 1 1 . .
    H H2WA 0.4404 0.5907 0.1361 0.039 Uiso d R 1 1 . .
    H H2WB 0.3295 0.5815 0.0506 0.039 Uiso d R 1 1 . .
    O O3W 0.0181(3) 0.3743(3) 0.1123(2) 0.0277(6) Uani d . 1 1 . .
    H H3WA -0.0036 0.4498 0.1257 0.033 Uiso d R 1 1 . .
    H H3WB -0.0456 0.3322 0.1459 0.033 Uiso d R 1 1 . .
    O O4W 0.2568(4) 0.7730(3) 0.1413(3) 0.0389(7) Uani d . 1 1 . .
    H H4WA 0.1577 0.7772 0.1398 0.047 Uiso d R 1 1 . .
    H H4WB 0.3140 0.8382 0.1259 0.047 Uiso d R 1 1 . .
    O O5W 0.7262(3) 0.2225(3) 0.1315(2) 0.0302(6) Uani d . 1 1 . .
    H H5WA 0.6621 0.2706 0.1300 0.036 Uiso d R 1 1 . .
    H H5WB 0.7262 0.1686 0.0628 0.036 Uiso d R 1 1 . .
loop_
    _atom_site_aniso_label
    _atom_site_aniso_U_11
    _atom_site_aniso_U_22
    _atom_site_aniso_U_33
    _atom_site_aniso_U_12
    _atom_site_aniso_U_13
    _atom_site_aniso_U_23
    C1 0.0164(18) 0.0202(19) 0.0207(19) -0.0007(15) -0.0012(14) 0.0129(16)
    C2 0.0184(18) 0.0187(19) 0.0173(18) 0.0028(15) 0.0028(14) 0.0067(15)
    C3 0.0187(19) 0.033(2) 0.0191(19) 0.0015(17) 0.0035(15) 0.0109(17)
    C4 0.0226(19) 0.032(2) 0.0153(18) 0.0067(17) 0.0029(15) 0.0101(16)
    C5 0.025(2) 0.041(3) 0.019(2) 0.0059(18) -0.0054(16) 0.0098(18)
    C6 0.0217(19) 0.022(2) 0.0167(18) 0.0034(16) -0.0014(14) 0.0063(15)
    C7 0.0173(18) 0.025(2) 0.0215(19) 0.0038(16) 0.0048(15) 0.0121(16)
    C8 0.0197(18) 0.0151(18) 0.0170(18) 0.0041(14) 0.0004(14) 0.0077(15)
    C9 0.0188(18) 0.0167(18) 0.0170(18) -0.0018(15) -0.0015(14) 0.0080(15)
    C10 0.0157(18) 0.0199(19) 0.023(2) 0.0002(15) -0.0022(15) 0.0109(16)
    C11 0.0139(17) 0.0192(19) 0.0152(17) 0.0018(14) -0.0015(13) 0.0046(15)
    C12 0.0168(18) 0.026(2) 0.023(2) 0.0023(16) 0.0042(15) 0.0119(17)
    C13 0.0201(18) 0.025(2) 0.0155(18) 0.0077(16) 0.0029(14) 0.0082(16)
    C14 0.029(2) 0.028(2) 0.018(2) 0.0055(18) -0.0055(16) 0.0060(17)
    C15 0.0159(17) 0.0169(19) 0.0201(19) 0.0034(15) -0.0010(14) 0.0038(15)
    C16 0.0170(18) 0.0217(19) 0.0204(19) 0.0017(15) 0.0030(14) 0.0102(16)
    C17 0.0189(18) 0.0171(18) 0.0168(18) 0.0042(15) 0.0017(14) 0.0080(15)
    C18 0.0144(17) 0.0149(18) 0.0190(18) -0.0025(14) -0.0023(14) 0.0071(15)
    Eu1 0.01417(10) 0.01681(11) 0.01459(10) 0.00295(7) 0.00063(6) 0.00757(7)
    N1 0.0256(18) 0.049(2) 0.0148(16) 0.0055(16) 0.0020(13) 0.0141(16)
    N2 0.0207(16) 0.035(2) 0.0213(17) 0.0029(15) -0.0044(13) 0.0102(15)
    N3 0.0139(15) 0.0304(19) 0.0211(17) 0.0001(13) -0.0064(12) 0.0079(14)
    N4 0.0252(17) 0.0329(19) 0.0171(16) 0.0051(15) 0.0009(13) 0.0129(15)
    O1 0.0166(13) 0.0372(17) 0.0244(14) 0.0037(12) 0.0034(11) 0.0075(13)
    O2 0.0195(13) 0.0199(14) 0.0184(13) -0.0001(11) -0.0002(10) 0.0032(11)
    O3 0.0231(14) 0.0250(14) 0.0281(14) 0.0046(11) 0.0029(11) 0.0191(12)
    O4 0.0384(16) 0.0338(16) 0.0204(14) 0.0179(13) 0.0094(12) 0.0128(12)
    O5 0.0226(13) 0.0224(14) 0.0220(14) 0.0039(11) -0.0043(11) 0.0077(12)
    O6 0.0157(14) 0.052(2) 0.0389(17) 0.0044(13) 0.0067(12) 0.0197(15)
    O7 0.0228(14) 0.0356(16) 0.0224(14) 0.0111(12) 0.0055(11) 0.0155(12)
    O8 0.0192(13) 0.0260(14) 0.0260(14) 0.0080(11) 0.0040(10) 0.0160(12)
    O1W 0.0239(14) 0.0249(14) 0.0194(13) 0.0065(11) 0.0000(10) 0.0099(11)
    O2W 0.0279(15) 0.0213(15) 0.0426(18) 0.0016(12) -0.0120(13) 0.0103(13)
    O3W 0.0262(14) 0.0305(16) 0.0355(16) 0.0138(12) 0.0128(12) 0.0187(13)
    O4W 0.0299(16) 0.0295(17) 0.061(2) 0.0109(13) 0.0063(14) 0.0200(15)
    O5W 0.0301(15) 0.0324(16) 0.0254(15) 0.0093(13) 0.0014(12) 0.0084(13)
_geom_special_details
;
;
loop_
    _geom_bond_atom_site_label_1
    _geom_bond_atom_site_label_2
    _geom_bond_site_symmetry_2
    _geom_bond_distance
    _geom_bond_publ_flag
    C1 O1 . 1.256(4) ?
    C1 O2 . 1.272(4) ?
    C1 C2 . 1.507(5) ?
    C2 C3 . 1.374(5) ?
    C2 C8 . 1.416(5) ?
    C3 C4 . 1.394(5) ?
    C3 H3 . 0.91(4) ?
    C4 N1 . 1.385(5) ?
    C4 C6 . 1.391(5) ?
    C5 N2 . 1.318(5) ?
    C5 N1 . 1.345(5) ?
    C5 H5 . 0.9300 ?
    C6 N2 . 1.388(5) ?
    C6 C7 . 1.396(5) ?
    C7 C8 . 1.379(5) ?
    C7 H7 . 0.9300 ?
    C8 C9 . 1.509(5) ?
    C9 O4 . 1.248(4) ?
    C9 O3 . 1.263(4) ?
    C10 O6 . 1.239(4) ?
    C10 O5 . 1.282(4) ?
    C10 C11 . 1.518(5) ?
    C11 C12 . 1.382(5) ?
    C11 C17 . 1.424(5) ?
    C12 C13 . 1.387(5) ?
    C12 H12 . 0.9300 ?
    C13 N4 . 1.388(5) ?
    C13 C15 . 1.393(5) ?
    C14 N3 . 1.319(5) ?
    C14 N4 . 1.335(5) ?
    C14 H14 . 0.9300 ?
    C15 N3 . 1.382(4) ?
    C15 C16 . 1.386(5) ?
    C16 C17 . 1.387(5) ?
    C16 H16 . 0.9300 ?
    C17 C18 . 1.502(5) ?
    C18 O7 . 1.249(4) ?
    C18 O8 . 1.267(4) ?
    Eu1 O3 2 2.344(2) ?
    Eu1 O2W . 2.360(3) ?
    Eu1 O3W . 2.369(3) ?
    Eu1 O2 . 2.407(2) ?
    Eu1 O5 . 2.425(2) ?
    Eu1 O8 2_665 2.453(2) ?
    Eu1 O1W . 2.460(2) ?
    Eu1 O7 2_665 2.656(3) ?
    N1 H1 . 0.8600 ?
    N3 H3A . 0.8600 ?
    N4 H4 . 0.8600 ?
    O1W H1WA . 0.8500 ?
    O1W H1WB . 0.8500 ?
    O2W H2WA . 0.8500 ?
    O2W H2WB . 0.8498 ?
    O3W H3WA . 0.8500 ?
    O3W H3WB . 0.8500 ?
    O4W H4WA . 0.8500 ?
    O4W H4WB . 0.8500 ?
    O5W H5WA . 0.8499 ?
    O5W H5WB . 0.8500 ?
loop_
    _geom_angle_atom_site_label_1
    _geom_angle_atom_site_label_2
    _geom_angle_atom_site_label_3
    _geom_angle_site_symmetry_1
    _geom_angle_site_symmetry_3
    _geom_angle
    _geom_angle_publ_flag
    O1 C1 O2 . . 125.0(3) ?
    O1 C1 C2 . . 118.5(3) ?
    O2 C1 C2 . . 116.3(3) ?
    C3 C2 C8 . . 120.3(3) ?
    C3 C2 C1 . . 117.4(3) ?
    C8 C2 C1 . . 122.0(3) ?
    C2 C3 C4 . . 118.8(3) ?
    C2 C3 H3 . . 116(3) ?
    C4 C3 H3 . . 125(3) ?
    N1 C4 C6 . . 105.6(3) ?
    N1 C4 C3 . . 133.3(3) ?
    C6 C4 C3 . . 121.0(3) ?
    N2 C5 N1 . . 112.8(3) ?
    N2 C5 H5 . . 123.6 ?
    N1 C5 H5 . . 123.6 ?
    N2 C6 C4 . . 109.1(3) ?
    N2 C6 C7 . . 130.4(3) ?
    C4 C6 C7 . . 120.5(3) ?
    C8 C7 C6 . . 118.5(3) ?
    C8 C7 H7 . . 120.8 ?
    C6 C7 H7 . . 120.8 ?
    C7 C8 C2 . . 120.9(3) ?
    C7 C8 C9 . . 116.8(3) ?
    C2 C8 C9 . . 122.2(3) ?
    O4 C9 O3 . . 125.9(3) ?
    O4 C9 C8 . . 117.4(3) ?
    O3 C9 C8 . . 116.5(3) ?
    O6 C10 O5 . . 125.0(3) ?
    O6 C10 C11 . . 118.1(3) ?
    O5 C10 C11 . . 116.9(3) ?
    C12 C11 C17 . . 120.4(3) ?
    C12 C11 C10 . . 117.4(3) ?
    C17 C11 C10 . . 122.2(3) ?
    C11 C12 C13 . . 118.0(3) ?
    C11 C12 H12 . . 121.0 ?
    C13 C12 H12 . . 121.0 ?
    C12 C13 N4 . . 132.5(3) ?
    C12 C13 C15 . . 121.4(3) ?
    N4 C13 C15 . . 106.1(3) ?
    N3 C14 N4 . . 111.0(3) ?
    N3 C14 H14 . . 124.5 ?
    N4 C14 H14 . . 124.5 ?
    N3 C15 C16 . . 131.3(3) ?
    N3 C15 C13 . . 107.3(3) ?
    C16 C15 C13 . . 121.4(3) ?
    C15 C16 C17 . . 117.6(3) ?
    C15 C16 H16 . . 121.2 ?
    C17 C16 H16 . . 121.2 ?
    C16 C17 C11 . . 121.0(3) ?
    C16 C17 C18 . . 115.4(3) ?
    C11 C17 C18 . . 123.3(3) ?
    O7 C18 O8 . . 122.0(3) ?
    O7 C18 C17 . . 119.8(3) ?
    O8 C18 C17 . . 117.8(3) ?
    O7 C18 Eu1 . 2_665 65.67(19) ?
    O8 C18 Eu1 . 2_665 56.45(17) ?
    C17 C18 Eu1 . 2_665 169.2(2) ?
    O3 Eu1 O2W 2 . 130.52(10) ?
    O3 Eu1 O3W 2 . 80.33(9) ?
    O2W Eu1 O3W . . 78.17(10) ?
    O3 Eu1 O2 2 . 80.26(9) ?
    O2W Eu1 O2 . . 140.57(9) ?
    O3W Eu1 O2 . . 85.39(9) ?
    O3 Eu1 O5 2 . 80.37(9) ?
    O2W Eu1 O5 . . 70.78(9) ?
    O3W Eu1 O5 . . 116.75(9) ?
    O2 Eu1 O5 . . 147.35(9) ?
    O3 Eu1 O8 2 2_665 147.47(9) ?
    O2W Eu1 O8 . 2_665 79.57(10) ?
    O3W Eu1 O8 . 2_665 123.60(9) ?
    O2 Eu1 O8 . 2_665 80.30(8) ?
    O5 Eu1 O8 . 2_665 103.24(8) ?
    O3 Eu1 O1W 2 . 81.33(9) ?
    O2W Eu1 O1W . . 124.88(9) ?
    O3W Eu1 O1W . . 156.77(9) ?
    O2 Eu1 O1W . . 77.56(8) ?
    O5 Eu1 O1W . . 73.73(8) ?
    O8 Eu1 O1W 2_665 . 69.16(8) ?
    O3 Eu1 O7 2 2_665 142.44(8) ?
    O2W Eu1 O7 . 2_665 68.99(9) ?
    O3W Eu1 O7 . 2_665 72.82(8) ?
    O2 Eu1 O7 . 2_665 71.98(9) ?
    O5 Eu1 O7 . 2_665 135.26(8) ?
    O8 Eu1 O7 2_665 2_665 50.84(8) ?
    O1W Eu1 O7 . 2_665 115.56(8) ?
    O3 Eu1 C18 2 2_665 154.10(9) ?
    O2W Eu1 C18 . 2_665 73.39(10) ?
    O3W Eu1 C18 . 2_665 98.19(10) ?
    O2 Eu1 C18 . 2_665 73.86(9) ?
    O5 Eu1 C18 . 2_665 121.97(9) ?
    O8 Eu1 C18 2_665 2_665 25.48(9) ?
    O1W Eu1 C18 . 2_665 92.14(9) ?
    O7 Eu1 C18 2_665 2_665 25.38(9) ?
    O3 Eu1 H2WB 2 . 146.1 ?
    O2W Eu1 H2WB . . 16.6 ?
    O3W Eu1 H2WB . . 80.6 ?
    O2 Eu1 H2WB . . 125.6 ?
    O5 Eu1 H2WB . . 83.6 ?
    O8 Eu1 H2WB 2_665 . 65.6 ?
    O1W Eu1 H2WB . . 122.2 ?
    O7 Eu1 H2WB 2_665 . 53.7 ?
    C18 Eu1 H2WB 2_665 . 56.9 ?
    C5 N1 C4 . . 107.0(3) ?
    C5 N1 H1 . . 126.5 ?
    C4 N1 H1 . . 126.5 ?
    C5 N2 C6 . . 105.5(3) ?
    C14 N3 C15 . . 107.8(3) ?
    C14 N3 H3A . . 126.1 ?
    C15 N3 H3A . . 126.1 ?
    C14 N4 C13 . . 107.8(3) ?
    C14 N4 H4 . . 126.1 ?
    C13 N4 H4 . . 126.1 ?
    C1 O2 Eu1 . . 133.9(2) ?
    C9 O3 Eu1 . 2 129.4(2) ?
    C10 O5 Eu1 . . 116.1(2) ?
    C18 O7 Eu1 . 2_665 88.9(2) ?
    C18 O8 Eu1 . 2_665 98.1(2) ?
    Eu1 O1W H1WA . . 111.5 ?
    Eu1 O1W H1WB . . 108.5 ?
    H1WA O1W H1WB . . 107.7 ?
    Eu1 O2W H2WA . . 122.2 ?
    Eu1 O2W H2WB . . 111.0 ?
    H2WA O2W H2WB . . 107.7 ?
    Eu1 O3W H3WA . . 125.9 ?
    Eu1 O3W H3WB . . 125.9 ?
    H3WA O3W H3WB . . 107.7 ?
    H4WA O4W H4WB . . 107.7 ?
    H5WA O5W H5WB . . 107.7 ?
loop_
    _geom_torsion_atom_site_label_1
    _geom_torsion_atom_site_label_2
    _geom_torsion_atom_site_label_3
    _geom_torsion_atom_site_label_4
    _geom_torsion_site_symmetry_1
    _geom_torsion_site_symmetry_2
    _geom_torsion_site_symmetry_3
    _geom_torsion_site_symmetry_4
    _geom_torsion
    _geom_torsion_publ_flag
    O1 C1 C2 C3 . . . . -39.6(5) ?
    O2 C1 C2 C3 . . . . 136.4(4) ?
    O1 C1 C2 C8 . . . . 147.3(4) ?
    O2 C1 C2 C8 . . . . -36.7(5) ?
    C8 C2 C3 C4 . . . . 2.4(6) ?
    C1 C2 C3 C4 . . . . -170.8(4) ?
    C2 C3 C4 N1 . . . . 177.5(4) ?
    C2 C3 C4 C6 . . . . -0.2(6) ?
    N1 C4 C6 N2 . . . . 0.0(4) ?
    C3 C4 C6 N2 . . . . 178.3(4) ?
    N1 C4 C6 C7 . . . . -179.8(4) ?
    C3 C4 C6 C7 . . . . -1.5(6) ?
    N2 C6 C7 C8 . . . . -178.7(4) ?
    C4 C6 C7 C8 . . . . 1.0(6) ?
    C6 C7 C8 C2 . . . . 1.1(5) ?
    C6 C7 C8 C9 . . . . -176.4(3) ?
    C3 C2 C8 C7 . . . . -2.9(6) ?
    C1 C2 C8 C7 . . . . 170.0(3) ?
    C3 C2 C8 C9 . . . . 174.5(4) ?
    C1 C2 C8 C9 . . . . -12.6(5) ?
    C7 C8 C9 O4 . . . . -58.4(5) ?
    C2 C8 C9 O4 . . . . 124.1(4) ?
    C7 C8 C9 O3 . . . . 116.7(4) ?
    C2 C8 C9 O3 . . . . -60.7(5) ?
    O6 C10 C11 C12 . . . . 37.3(5) ?
    O5 C10 C11 C12 . . . . -142.0(4) ?
    O6 C10 C11 C17 . . . . -143.7(4) ?
    O5 C10 C11 C17 . . . . 37.0(5) ?
    C17 C11 C12 C13 . . . . 0.7(6) ?
    C10 C11 C12 C13 . . . . 179.8(3) ?
    C11 C12 C13 N4 . . . . 176.6(4) ?
    C11 C12 C13 C15 . . . . -4.0(6) ?
    C12 C13 C15 N3 . . . . -178.6(3) ?
    N4 C13 C15 N3 . . . . 1.0(4) ?
    C12 C13 C15 C16 . . . . 3.4(6) ?
    N4 C13 C15 C16 . . . . -177.1(3) ?
    N3 C15 C16 C17 . . . . -176.9(4) ?
    C13 C15 C16 C17 . . . . 0.6(5) ?
    C15 C16 C17 C11 . . . . -3.8(5) ?
    C15 C16 C17 C18 . . . . 169.9(3) ?
    C12 C11 C17 C16 . . . . 3.2(6) ?
    C10 C11 C17 C16 . . . . -175.8(3) ?
    C12 C11 C17 C18 . . . . -169.9(3) ?
    C10 C11 C17 C18 . . . . 11.1(5) ?
    C16 C17 C18 O7 . . . . 47.4(5) ?
    C11 C17 C18 O7 . . . . -139.2(4) ?
    C16 C17 C18 O8 . . . . -125.8(4) ?
    C11 C17 C18 O8 . . . . 47.7(5) ?
    C16 C17 C18 Eu1 . . . 2_665 -70.7(14) ?
    C11 C17 C18 Eu1 . . . 2_665 102.8(12) ?
    N2 C5 N1 C4 . . . . 0.0(5) ?
    C6 C4 N1 C5 . . . . 0.0(5) ?
    C3 C4 N1 C5 . . . . -178.0(5) ?
    N1 C5 N2 C6 . . . . 0.0(5) ?
    C4 C6 N2 C5 . . . . 0.0(5) ?
    C7 C6 N2 C5 . . . . 179.7(4) ?
    N4 C14 N3 C15 . . . . 1.6(5) ?
    C16 C15 N3 C14 . . . . 176.2(4) ?
    C13 C15 N3 C14 . . . . -1.6(4) ?
    N3 C14 N4 C13 . . . . -1.0(5) ?
    C12 C13 N4 C14 . . . . 179.4(4) ?
    C15 C13 N4 C14 . . . . 0.0(4) ?
    O1 C1 O2 Eu1 . . . . 8.7(6) ?
    C2 C1 O2 Eu1 . . . . -166.9(2) ?
    O3 Eu1 O2 C1 2 . . . -112.6(3) ?
    O2W Eu1 O2 C1 . . . . 101.4(3) ?
    O3W Eu1 O2 C1 . . . . 166.5(3) ?
    O5 Eu1 O2 C1 . . . . -58.2(4) ?
    O8 Eu1 O2 C1 2_665 . . . 41.2(3) ?
    O1W Eu1 O2 C1 . . . . -29.4(3) ?
    O7 Eu1 O2 C1 2_665 . . . 93.1(3) ?
    C18 Eu1 O2 C1 2_665 . . . 66.6(3) ?
    O4 C9 O3 Eu1 . . . 2 41.5(5) ?
    C8 C9 O3 Eu1 . . . 2 -133.1(3) ?
    O6 C10 O5 Eu1 . . . . 17.8(5) ?
    C11 C10 O5 Eu1 . . . . -163.0(2) ?
    O3 Eu1 O5 C10 2 . . . -75.4(2) ?
    O2W Eu1 O5 C10 . . . . 63.8(2) ?
    O3W Eu1 O5 C10 . . . . -1.4(3) ?
    O2 Eu1 O5 C10 . . . . -129.7(2) ?
    O8 Eu1 O5 C10 2_665 . . . 137.6(2) ?
    O1W Eu1 O5 C10 . . . . -159.1(3) ?
    O7 Eu1 O5 C10 2_665 . . . 90.8(3) ?
    C18 Eu1 O5 C10 2_665 . . . 118.8(2) ?
    O8 C18 O7 Eu1 . . . 2_665 3.3(3) ?
    C17 C18 O7 Eu1 . . . 2_665 -169.6(3) ?
    O7 C18 O8 Eu1 . . . 2_665 -3.6(4) ?
    C17 C18 O8 Eu1 . . . 2_665 169.4(3) ?
loop_
    _geom_hbond_atom_site_label_D
    _geom_hbond_atom_site_label_H
    _geom_hbond_atom_site_label_A
    _geom_hbond_site_symmetry_A
    _geom_hbond_distance_DH
    _geom_hbond_distance_HA
    _geom_hbond_distance_DA
    _geom_hbond_angle_DHA
    O1W H1WA O1 . 0.85 1.95 2.727(4) 152
    O1W H1WB O4 2 0.85 1.93 2.709(4) 152
    O2W H2WA O8 . 0.85 1.89 2.687(4) 155
    O2W H2WB O4W . 0.85 2.23 2.608(5) 107
    O3W H3WA O7 1_455 0.85 2.01 2.815(4) 159
    O3W H3WB O5W 1_455 0.85 1.96 2.685(4) 142
    O4W H4WA O2 2_565 0.85 2.19 2.968(4) 153
    O4W H4WB O1W 2_665 0.85 2.49 3.022(4) 122
    O4W H4WB O4 2_565 0.85 2.37 3.151(4) 153
    O5W H5WA O5 . 0.85 1.97 2.815(4) 172
    O5W H5WB O4 1_655 0.85 1.99 2.757(4) 150
    N1 H1 O1 2_554 0.86 2.06 2.900(4) 165
    N3 H3A N2 1_766 0.86 1.88 2.725(5) 168
    N4 H4 O6 2_666 0.86 1.98 2.750(4) 148
data_glogal
_journal_date_recd_electronic     2011-08-11
_journal_date_accepted     2011-08-17
_journal_name_full     'Acta Crystallographica, Section E'
_journal_year     2011
_journal_volume     67
_journal_issue      9
_journal_page_first     m1294
_journal_page_last     m1295
_journal_paper_category     QM
_journal_coeditor_code     HY2459
_publ_contact_author_name     'Rong-Hua Zeng'
_publ_contact_author_address
;
School of Chemistry and Environment
South China Normal University
Guangzhou 510006
People's Republic of China
;
_publ_contact_author_email     zrh321@yahoo.com.cn
_publ_contact_author_fax     '86 20 39310187'
_publ_contact_author_phone     '86 20 39310187'
_publ_section_title
;\
<i>catena</i>-Poly[[[triaquaeuropium(III)]-\m-(1<i>H</i>-benzimidazole-5,6-\
dicarboxylato-\k^2^<i>O</i>^5^:<i>O</i>^6^)-\m-(1<i>H</i>,3<i>H</i>-\
benzimidazol-3-ium-5,6-dicarboxylato-\k^3^<i>O</i>^5^:<i>O</i>^6^,\
<i>O</i>^6'^)] dihydrate]
;
loop_
    _publ_author_name
    _publ_author_footnote
    _publ_author_address
    'Xiao-Ye Chen' .
;
School of Chemistry and the Environment
South China Normal University
Guangzhou 510006
People's Republic of China
;
    'Shu-Min Huo' .
;
School of Chemistry and the Environment
South China Normal University
Guangzhou 510006
People's Republic of China
;
    'Jing-Jun Lin' .
;
School of Chemistry and the Environment
South China Normal University
Guangzhou 510006
People's Republic of China
;
    'Xia Cai' .
;
School of Chemistry and the Environment
South China Normal University
Guangzhou 510006
People's Republic of China
;
    'Rong-Hua Zeng' .
;
School of Chemistry and the Environment
South China Normal University
Guangzhou 510006
People's Republic of China
and Key Laboratory of Technology on Electrochemical Energy
Storage and Power Generation in Guangdong Universities
South China Normal University
Guangzhou 510006
People's Republic of China
;
