# Supplementary material for: catena-Poly[[[triaqua­europium(III)]-μ-(1H-benzimidazole-5,6-dicarboxyl­ato-κ2 O 5:O 6)-μ-(1H,3H-benzimidazol-3-ium-5,6-dicarboxyl­ato-κ3 O 5:O 6,O 6′)] dihydrate]
Source: Acta Crystallogr Sect E Struct Rep Online. 2011 Aug 27;67(Pt 9):m1294–5. doi: 10.1107/S1600536811033496 (PMC3200846; doi:10.1107/S1600536811033496)
Supplement: Supplementary file 2 [file e-67-m1294-Isup2.hkl]

# 
# h,k,l, Fc-squared, Fo-squared, sigma(Fo-squared) and status flag 
# 
data_I
_shelx_title ' d in P1                          P-1' 
_shelx_refln_list_code          4 
_shelx_F_calc_maximum      196.63 
_exptl_crystal_F_000       644.00 
_reflns_d_resolution_high  0.8346 
 
loop_ 
 _symmetry_equiv_pos_as_xyz 
 'x, y, z' 
 '-x, -y, -z' 
 
_cell_length_a     8.4530 
_cell_length_b    10.9757 
_cell_length_c    12.7124 
_cell_angle_alpha 112.112 
_cell_angle_beta   91.614 
_cell_angle_gamma 104.453 
 
_shelx_F_squared_multiplier     1.000 
 
loop_ 
 _refln_index_h 
 _refln_index_k 
 _refln_index_l 
 _refln_F_squared_calc 
 _refln_F_squared_meas 
 _refln_F_squared_sigma 
 _refln_observed_status 
   1   0   0       83.03       70.33      5.63 o 
   2   0   0    11794.40    12243.73    191.11 o 
   3   0   0      253.89      286.43     13.35 o 
   4   0   0     6008.01     5741.85     85.34 o 
   5   0   0      163.99      131.67     14.10 o 
   6   0   0     1909.38     2029.31     71.09 o 
   7   0   0      249.62      251.90     30.89 o 
   8   0   0     2863.50     3138.18    106.77 o 
   9   0   0      284.61      293.09     40.27 o 
  -9   1   0      493.56      578.05     49.85 o 
  -8   1   0     1044.92     1030.16     58.44 o 
  -7   1   0       25.30       15.10     10.44 o 
  -6   1   0     2476.08     2514.81     57.94 o 
  -5   1   0     4333.37     4484.18    104.30 o 
  -4   1   0     2779.91     2736.55     50.29 o 
  -3   1   0     5086.08     5050.20     68.65 o 
  -2   1   0     1005.67     1090.81     18.01 o 
  -1   1   0    22861.07    23587.16    208.60 o 
   0   1   0     2301.46     2158.63     39.36 o 
   1   1   0    26986.90    27324.88    395.83 o 
   2   1   0        3.31        4.08     11.73 o 
   3   1   0     3636.40     3665.33     80.39 o 
   4   1   0      211.24      218.65     20.60 o 
   5   1   0     2440.88     2581.57     76.76 o 
   6   1   0      687.52      619.00     39.12 o 
   7   1   0     4651.58     4873.47    132.20 o 
   8   1   0       51.55       55.40     19.88 o 
   9   1   0     2951.10     3145.44    116.79 o 
 -10   2   0       27.26        7.10     18.72 o 
  -9   2   0     1779.10     1816.28     82.74 o 
  -8   2   0       74.76       63.69     15.34 o 
  -7   2   0     2317.25     2261.40    117.87 o 
  -6   2   0     4677.96     4704.23     83.89 o 
  -5   2   0     5335.24     5274.81     68.25 o 
  -4   2   0     9126.81     9281.32    117.01 o 
  -3   2   0     9709.67     9245.53     95.13 o 
  -2   2   0      296.45      339.59     10.39 o 
  -1   2   0     5434.98     5336.73     53.30 o 
   0   2   0     2087.05     2111.07     29.07 o 
   1   2   0     2708.25     2840.33     55.04 o 
   2   2   0     8884.33     8512.26    143.69 o 
   3   2   0     2540.16     2515.59     64.66 o 
   4   2   0     8240.26     8390.52    161.57 o 
   5   2   0     1021.68     1039.38     47.30 o 
   6   2   0     7863.22     7711.33    170.16 o 
   7   2   0      531.36      488.72     41.31 o 
   8   2   0     2999.57     2926.83    106.05 o 
   9   2   0       48.46       42.39     20.52 o 
 -10   3   0     1808.73     1701.89     84.58 o 
  -9   3   0       79.16       69.96     17.40 o 
  -8   3   0     5602.11     5664.43    107.02 o 
  -7   3   0        0.42       -7.98      7.26 o 
  -6   3   0     3288.84     3263.03     61.52 o 
  -5   3   0      471.41      491.78     28.23 o 
  -4   3   0    10234.00    10337.27    110.37 o 
  -3   3   0     1824.90     1833.74     50.93 o 
  -2   3   0     2215.34     2207.03     30.58 o 
  -1   3   0    38663.14    39333.40    552.64 o 
   0   3   0     6947.81     7129.64     84.32 o 
   1   3   0      356.90      271.30     15.85 o 
   2   3   0     7567.45     7799.70    137.39 o 
   3   3   0     5227.96     5122.98    105.53 o 
   4   3   0     2905.41     3003.47     81.39 o 
   5   3   0      696.59      642.15     37.96 o 
   6   3   0      786.14      882.40     49.06 o 
   7   3   0     1699.84     1552.84     70.73 o 
   8   3   0      543.02      580.08     50.21 o 
 -10   4   0      128.20       96.12     20.66 o 
  -9   4   0     3518.67     3458.00     83.47 o 
  -8   4   0        4.03       -2.72     12.87 o 
  -7   4   0     2704.69     2745.73     74.86 o 
  -6   4   0       15.78       22.60      8.37 o 
  -5   4   0     4899.41     4961.36     67.95 o 
  -4   4   0       59.13       62.57      7.88 o 
  -3   4   0    11904.08    11669.11    157.01 o 
  -2   4   0     4748.69     4857.42     55.94 o 
  -1   4   0    12778.87    12062.69    137.63 o 
   0   4   0     2086.15     2311.31     37.02 o 
   1   4   0    13817.27    13987.33    220.53 o 
   2   4   0     1330.66     1394.38     43.59 o 
   3   4   0     8743.05     8745.48    162.33 o 
   4   4   0       14.60       19.64     11.38 o 
   5   4   0     6557.14     6177.09    141.42 o 
   6   4   0      262.96      287.39     31.65 o 
   7   4   0     1565.80     1386.72     67.30 o 
   8   4   0      258.49      283.95     39.24 o 
 -10   5   0      650.37      630.58     39.51 o 
  -9   5   0      840.32      887.82     54.16 o 
  -8   5   0     1403.20     1329.08     49.10 o 
  -7   5   0      719.84      751.76     31.89 o 
  -6   5   0     2771.55     2807.92     51.30 o 
  -5   5   0     2085.22     2100.67     42.78 o 
  -4   5   0     5752.05     5802.58    101.53 o 
  -3   5   0      346.43      436.52     14.89 o 
  -2   5   0     9617.97     9387.88     97.96 o 
  -1   5   0     1940.81     1851.39     32.63 o 
   0   5   0     3163.60     3126.29     48.64 o 
   1   5   0     1109.10     1114.68     27.79 o 
   2   5   0     4413.75     4555.47     97.15 o 
   3   5   0      786.99      780.15     26.35 o 
   4   5   0     3512.74     3579.12     95.16 o 
   5   5   0      323.59      318.68     30.77 o 
   6   5   0     4368.18     4118.44    118.99 o 
   7   5   0       49.57       17.96     16.44 o 
  -9   6   0       62.65       76.52     25.39 o 
  -8   6   0      623.05      729.00     53.13 o 
  -7   6   0     1473.62     1450.56     39.01 o 
  -6   6   0      995.11     1008.46     29.74 o 
  -5   6   0     2122.05     2124.18     40.91 o 
  -4   6   0     2828.19     2596.90     82.11 o 
  -3   6   0     7039.95     6987.23    113.30 o 
  -2   6   0      702.34      759.33     19.26 o 
  -1   6   0     5701.20     5787.76     78.27 o 
   0   6   0     2871.80     2905.71     48.97 o 
   1   6   0     2914.27     2921.89     57.90 o 
   2   6   0     2573.41     2788.76     72.92 o 
   3   6   0     3060.03     3074.23     82.90 o 
   4   6   0       51.48       44.70     14.37 o 
   5   6   0     4686.48     4512.44    119.98 o 
   6   6   0       56.13       48.82     19.16 o 
   7   6   0     1817.31     1818.24     82.30 o 
  -9   7   0     2406.07     2572.07    104.94 o 
  -8   7   0       33.03       30.45     21.07 o 
  -7   7   0     3540.48     3781.15     88.18 o 
  -6   7   0      222.78      224.56     25.03 o 
  -5   7   0     3400.76     3571.08     78.62 o 
  -4   7   0       26.21       33.33     16.21 o 
  -3   7   0     6847.68     6891.19    113.92 o 
  -2   7   0      675.51      658.00     28.57 o 
  -1   7   0     3448.44     3466.36     92.96 o 
   0   7   0     2041.31     1988.51     67.14 o 
   1   7   0     3667.00     3801.48    103.98 o 
   2   7   0      941.47      951.29     32.28 o 
   3   7   0      958.67     1023.61     46.14 o 
   4   7   0      221.97      246.43     27.70 o 
   5   7   0      152.23      197.90     28.82 o 
   6   7   0      929.68     1041.10     59.67 o 
  -7   8   0       18.38       23.62     15.40 o 
  -6   8   0     3840.15     3939.08     88.79 o 
  -5   8   0       13.34       14.45     15.13 o 
  -4   8   0     7191.49     7187.73    125.55 o 
  -3   8   0       54.72       44.97     13.42 o 
  -2   8   0     6578.08     6384.47    109.83 o 
  -1   8   0      889.95      898.16     47.34 o 
   0   8   0     2511.30     2472.92     81.15 o 
   1   8   0      669.26      688.81     42.87 o 
   2   8   0     2076.92     2102.47     82.42 o 
   3   8   0      457.86      564.67     49.53 o 
  -7   9   0     2682.48     2704.34    115.87 o 
  -6   9   0      186.40      230.87     39.44 o 
  -5   9   0     3042.19     3033.28    114.75 o 
  -4   9   0      961.24      969.25     61.95 o 
  -3   9   0    11681.87    11226.34    253.78 o 
  -2   9   0      876.73      914.52     37.81 o 
  -1   9   0     2708.27     2715.52     90.13 o 
   0   9   0       72.64       93.76     22.91 o 
   1   9   0     1142.72     1108.99     59.07 o 
   2   9   0        0.18        4.59     16.44 o 
   3   9   0     2348.82     2512.75    104.86 o 
   4   9   0        2.75      -11.73     19.00 o 
  -7  10   0      686.00      725.41     67.50 o 
  -6  10   0     1184.27     1229.93     76.96 o 
  -5  10   0      408.89      434.71     49.73 o 
  -4  10   0     1145.49     1266.46     74.40 o 
  -3  10   0      383.31      473.75     48.66 o 
  -2  10   0     2220.92     2137.31     93.40 o 
  -1  10   0      769.05      727.01     53.53 o 
  -6  11   0     1807.51     2061.24    107.21 o 
  -5  11   0        8.19       23.95     25.27 o 
  -4  11   0      906.96      958.59     69.05 o 
  -3  11   0      311.52      261.80     41.35 o 
  -2  11   0     1530.33     1326.21     78.51 o 
  -1  11   0      339.35      305.75     42.67 o 
   0  11   0     1184.22     1228.06     73.76 o 
  -4  12   0      114.83       72.53     31.17 o 
  -3  12   0      905.53      889.54     70.01 o 
  -2  12   0        1.06        9.78     18.36 o 
   1 -12   1     1276.68     1179.88     75.96 o 
   2 -12   1        5.57       14.61     18.68 o 
   3 -12   1     1599.97     1668.36     91.88 o 
   4 -12   1      646.88      485.32     56.44 o 
   5 -12   1     2731.39     2591.54    120.58 o 
   2 -11   1     1878.82     1779.08     87.57 o 
   3 -11   1      284.17      320.99     43.67 o 
   4 -11   1     1904.60     1959.06     96.11 o 
   5 -11   1      797.61      730.08     60.59 o 
   6 -11   1     1874.63     1883.70     99.87 o 
   7 -11   1      308.16      335.96     52.77 o 
  -3 -10   1       25.15       25.63     22.07 o 
  -2 -10   1     2187.41     2386.50     98.47 o 
  -1 -10   1      496.00      429.72     42.67 o 
   0 -10   1      937.88     1046.01     60.47 o 
   1 -10   1      329.61      322.55     35.88 o 
   2 -10   1     1403.78     1358.11     49.34 o 
   3 -10   1      382.36      399.13     30.05 o 
   4 -10   1     1422.34     1492.61     78.03 o 
   5 -10   1      142.15      109.65     29.90 o 
   6 -10   1     1391.00     1463.11     82.62 o 
   7 -10   1      781.08      876.77     67.78 o 
  -4  -9   1      351.59      396.15     51.89 o 
  -3  -9   1     3811.42     4261.98    140.70 o 
  -2  -9   1        1.31        1.28     13.89 o 
  -1  -9   1     3439.68     3567.10    112.16 o 
   0  -9   1       13.00       18.84     13.85 o 
   1  -9   1     4831.69     4818.47    130.36 o 
   2  -9   1        0.56        0.96     14.37 o 
   3  -9   1      976.08     1037.74     41.54 o 
   4  -9   1        3.74       13.35     11.50 o 
   5  -9   1     4391.81     4641.83    144.35 o 
   6  -9   1      251.16      261.24     27.77 o 
   7  -9   1     2920.20     3030.64    161.71 o 
   8  -9   1      920.61      925.34     64.98 o 
  -3  -8   1     1027.83     1112.22     63.62 o 
  -2  -8   1     4909.86     5167.88    140.34 o 
  -1  -8   1     2178.73     2017.81     75.60 o 
   0  -8   1     2719.96     2629.30     85.38 o 
   1  -8   1     1984.38     2045.91     74.16 o 
   2  -8   1     5132.76     4824.22    125.77 o 
   3  -8   1       43.17       41.61     12.41 o 
   4  -8   1     1820.72     1813.71     57.64 o 
   5  -8   1        1.14        5.81     11.31 o 
   6  -8   1     5183.00     5191.41    105.78 o 
   7  -8   1        1.58       21.47     19.08 o 
   8  -8   1     2380.45     2509.16    103.34 o 
   9  -8   1       23.88       33.93     23.83 o 
  -6  -7   1     1127.53     1142.96     62.51 o 
  -5  -7   1      363.79      318.96     32.85 o 
  -4  -7   1     1449.86     1340.46     56.56 o 
  -3  -7   1     1096.70     1084.72     45.94 o 
  -2  -7   1     3101.82     3171.93     61.46 o 
  -1  -7   1     2246.90     2316.01     77.83 o 
   0  -7   1     2247.95     2195.87     72.37 o 
   1  -7   1     6084.58     6209.50    140.18 o 
   2  -7   1      912.81      897.16     46.10 o 
   3  -7   1     4974.76     5365.98    148.90 o 
   4  -7   1        9.16       32.29     11.86 o 
   5  -7   1     6323.66     6670.20    117.70 o 
   6  -7   1      981.59     1036.32     42.35 o 
   7  -7   1     5076.89     4998.24    145.65 o 
   8  -7   1      355.15      314.21     42.31 o 
   9  -7   1     1675.84     1668.44     86.69 o 
  -7  -6   1     2233.84     2103.43     89.33 o 
  -6  -6   1       20.18       10.86     15.09 o 
  -5  -6   1     2510.25     2418.79     82.74 o 
  -4  -6   1      208.06      198.82     24.11 o 
  -3  -6   1     2481.35     2565.72     72.68 o 
  -2  -6   1      113.34      130.56     15.69 o 
  -1  -6   1     3911.03     3856.40     62.07 o 
   0  -6   1      645.89      660.96     18.89 o 
   1  -6   1     3883.79     3869.58     81.61 o 
   2  -6   1    14373.92    14696.31    168.93 o 
   3  -6   1     4323.66     4231.04     54.56 o 
   4  -6   1     2570.95     2541.75     63.70 o 
   5  -6   1     4171.37     4226.08     61.87 o 
   6  -6   1      474.07      486.38     29.34 o 
   7  -6   1     2468.70     2483.22     60.08 o 
   8  -6   1     1715.49     1846.10     86.65 o 
   9  -6   1      504.50      524.24     53.33 o 
  -7  -5   1      191.25      157.34     30.22 o 
  -6  -5   1     3082.51     2961.43     97.67 o 
  -5  -5   1     1187.50     1194.77     55.04 o 
  -4  -5   1     3302.83     3222.72     88.57 o 
  -3  -5   1     1246.53     1225.42     45.82 o 
  -2  -5   1     3164.14     3190.03     74.00 o 
  -1  -5   1      123.93      133.56     10.96 o 
   0  -5   1     3192.12     3159.52     47.02 o 
   1  -5   1     1362.09     1430.78     43.99 o 
   2  -5   1    10019.36    10096.38    120.12 o 
   3  -5   1     2898.20     2999.59     41.90 o 
   4  -5   1     8923.99     9225.82    102.38 o 
   5  -5   1     1211.14     1222.74     29.46 o 
   6  -5   1     3097.35     3128.99     91.23 o 
   7  -5   1       54.62       55.18     12.85 o 
   8  -5   1     1219.49     1233.11     44.61 o 
   9  -5   1      950.53     1012.16     43.98 o 
  10  -5   1     1144.56     1124.04    105.30 o 
  -8  -4   1      746.76      772.83     55.92 o 
  -7  -4   1     1798.15     1809.22     79.03 o 
  -6  -4   1      764.60      817.93     47.98 o 
  -5  -4   1     4692.47     4842.62    120.94 o 
  -4  -4   1      185.81      188.88     22.11 o 
  -3  -4   1     9219.11     9439.00    171.79 o 
  -2  -4   1     3378.74     3644.06     78.67 o 
  -1  -4   1    12559.14    13110.00    205.16 o 
   0  -4   1      926.59      944.53     19.04 o 
   1  -4   1    11663.00    11170.54    196.46 o 
   2  -4   1     4777.39     4945.44     64.93 o 
   3  -4   1    11432.30    11520.29    169.08 o 
   4  -4   1      157.29      159.33     19.43 o 
   5  -4   1     3480.27     3511.89     54.52 o 
   6  -4   1      762.52      795.09     25.21 o 
   7  -4   1     2874.21     3036.10     71.05 o 
   8  -4   1       98.25       71.26     15.23 o 
   9  -4   1     2661.44     2882.06     76.62 o 
  10  -4   1        5.30       -7.43     13.78 o 
  -8  -3   1      771.92      750.84     53.25 o 
  -7  -3   1     2003.25     1930.44     80.51 o 
  -6  -3   1     2451.86     2603.60     88.09 o 
  -5  -3   1      370.53      342.87     29.82 o 
  -4  -3   1     5983.95     6401.01    134.23 o 
  -3  -3   1     2171.87     2138.59     59.07 o 
  -2  -3   1     4705.68     5150.64     98.19 o 
  -1  -3   1     1338.62     1737.49     39.56 o 
   0  -3   1     7843.93     8042.34    141.86 o 
   1  -3   1    26002.01    27429.22    431.12 o 
   2  -3   1     4661.39     4541.90     64.72 o 
   3  -3   1      496.61      536.02     26.02 o 
   4  -3   1     8378.51     8160.14     91.98 o 
   5  -3   1      374.20      400.30     16.40 o 
   6  -3   1     2509.60     2519.84     57.29 o 
   7  -3   1      456.94      464.16     38.36 o 
   8  -3   1     4735.10     4633.01     95.11 o 
   9  -3   1        5.09       -9.16     11.58 o 
  10  -3   1     1954.26     2246.80     97.75 o 
  -9  -2   1      460.28      466.48     48.98 o 
  -8  -2   1     4749.95     4841.10    142.58 o 
  -7  -2   1      805.19      729.04     48.06 o 
  -6  -2   1     1700.58     1929.16     72.88 o 
  -5  -2   1      333.97      356.28     29.18 o 
  -4  -2   1     4266.86     4269.72     99.15 o 
  -3  -2   1     2039.65     1880.02     53.09 o 
  -2  -2   1     2404.66     2238.06     52.17 o 
  -1  -2   1     3954.99     3934.04     69.13 o 
   0  -2   1     4769.13     4809.38     56.75 o 
   1  -2   1     4907.91     4635.26     89.81 o 
   2  -2   1     6956.65     7386.36    100.35 o 
   3  -2   1     5340.57     5308.56     60.42 o 
   4  -2   1    12677.95    12574.04    127.03 o 
   5  -2   1     3235.07     3132.95     60.68 o 
   6  -2   1     2417.15     2491.49     57.51 o 
   7  -2   1     4619.31     4635.75    152.93 o 
   8  -2   1     1165.70     1151.76     44.82 o 
   9  -2   1      636.26      625.74     50.41 o 
  -9  -1   1     3195.19     3572.25    125.93 o 
  -8  -1   1       49.04       33.21     17.60 o 
  -7  -1   1     4769.63     5260.92    138.82 o 
  -6  -1   1     1347.99     1353.59     58.63 o 
  -5  -1   1     5806.71     6170.18    135.11 o 
  -4  -1   1      107.68       66.78     13.61 o 
  -3  -1   1     1758.43     1707.75     47.86 o 
  -2  -1   1       49.02       41.39      8.06 o 
  -1  -1   1     2831.66     3035.00     54.04 o 
   0  -1   1      417.00      402.10     13.57 o 
   1  -1   1     7015.51     6762.43    135.09 o 
   2  -1   1     1234.36     1126.86     20.05 o 
   3  -1   1     2274.11     2393.33     43.05 o 
   4  -1   1     2105.07     2015.62     42.86 o 
   5  -1   1     4306.10     4236.05     74.72 o 
   6  -1   1     2904.74     2806.78     73.60 o 
   7  -1   1     2282.95     2227.79     59.45 o 
   8  -1   1      711.14      711.40     49.06 o 
   9  -1   1      675.74      674.04     52.13 o 
  -9   0   1      854.14      986.61     62.95 o 
  -8   0   1     3047.38     3197.25    108.13 o 
  -7   0   1     3726.14     3875.88    112.28 o 
  -6   0   1     5502.47     5763.85    134.99 o 
  -5   0   1     1383.02     1448.59     53.13 o 
  -4   0   1     8129.10     8066.69    150.40 o 
  -3   0   1       16.27       23.19      7.98 o 
  -2   0   1    27183.88    27302.01    401.50 o 
  -1   0   1       71.60       85.02      5.21 o 
   0   0   1    12286.25    12520.31    252.42 o 
   1   0   1      130.15      119.01      9.58 o 
   2   0   1    13683.65    13271.15    150.91 o 
   3   0   1      738.43      690.09     21.34 o 
   4   0   1    18395.92    19189.36    226.67 o 
   5   0   1      263.31      233.77     28.96 o 
   6   0   1     2235.99     2246.28     75.68 o 
   7   0   1       29.94       23.55     14.89 o 
   8   0   1     3430.70     3741.49    118.59 o 
   9   0   1       52.72       45.94     22.63 o 
  -9   1   1      181.39      192.19     33.85 o 
  -8   1   1     3614.79     3769.47    117.23 o 
  -7   1   1     2290.97     2352.66     82.30 o 
  -6   1   1     1825.94     1965.51     49.65 o 
  -5   1   1     7309.91     7254.10    205.52 o 
  -4   1   1     6090.41     5881.80     84.67 o 
  -3   1   1     1271.57     1039.34     34.52 o 
  -2   1   1     3381.03     3276.44     38.81 o 
  -1   1   1    24561.69    24853.05    483.16 o 
   0   1   1     3171.64     3045.44     40.14 o 
   1   1   1    11303.52    11752.74    182.69 o 
   2   1   1       27.73       21.43      7.74 o 
   3   1   1    14242.74    14813.12    241.09 o 
   4   1   1      257.05      254.88     37.04 o 
   5   1   1     3865.51     3993.43    101.54 o 
   6   1   1      608.95      595.29     38.40 o 
   7   1   1     2697.43     2516.35     88.85 o 
   8   1   1        0.19      -17.42     11.62 o 
   9   1   1     1217.92     1241.39     71.97 o 
 -10   2   1       29.88        0.80     20.24 o 
  -9   2   1     1548.98     1659.70     78.03 o 
  -8   2   1      129.29      151.04     27.58 o 
  -7   2   1     1179.43     1138.05     39.86 o 
  -6   2   1     1868.27     1819.55     47.04 o 
  -5   2   1     5601.52     5571.51     72.10 o 
  -4   2   1     1873.04     1797.12     32.40 o 
  -3   2   1    14397.15    14007.69    136.37 o 
  -2   2   1    20632.60    21920.01    198.61 o 
  -1   2   1     6146.32     6249.04     91.69 o 
   0   2   1     5714.04     6187.15    103.22 o 
   1   2   1     4222.14     4037.06     76.76 o 
   2   2   1    30553.29    31692.59    473.15 o 
   3   2   1     4988.70     4926.40    103.54 o 
   4   2   1     5013.75     5079.99    112.44 o 
   5   2   1     1743.68     1722.60     62.39 o 
   6   2   1     1858.94     1873.00     70.93 o 
   7   2   1     1288.06     1117.93     58.87 o 
   8   2   1     1617.07     1675.86     77.43 o 
 -10   3   1     1396.44     1525.46     79.35 o 
  -9   3   1      738.61      623.71     48.02 o 
  -8   3   1     1038.30     1037.63     40.97 o 
  -7   3   1      987.65      915.10     35.35 o 
  -6   3   1     2945.69     2956.34     51.45 o 
  -5   3   1      141.45      134.97     14.11 o 
  -4   3   1     9266.16     9274.32    101.73 o 
  -3   3   1      479.45      472.72     16.02 o 
  -2   3   1    11230.19    11117.47    109.40 o 
  -1   3   1     9386.56     9303.65    142.24 o 
   0   3   1     9372.27     9369.90    109.37 o 
   1   3   1      966.83      963.82     32.17 o 
   2   3   1     7995.42     7986.14    144.53 o 
   3   3   1       44.90       91.25     16.01 o 
   4   3   1     2110.67     2004.40     65.02 o 
   5   3   1      806.97      735.51     40.91 o 
   6   3   1     1338.92     1383.05     61.71 o 
   7   3   1      835.92      739.34     49.33 o 
   8   3   1      254.32      291.10     38.48 o 
 -10   4   1      188.49      167.52     34.49 o 
  -9   4   1     1651.86     1684.75     83.48 o 
  -8   4   1     1566.13     1578.82     50.07 o 
  -7   4   1     3263.58     3310.54     59.16 o 
  -6   4   1     1912.07     1964.69     58.88 o 
  -5   4   1     4506.70     4486.52     63.90 o 
  -4   4   1      210.83      232.95     12.70 o 
  -3   4   1     8319.93     8156.84    140.15 o 
  -2   4   1      169.05      169.83      9.54 o 
  -1   4   1     8800.92     8313.26     86.36 o 
   0   4   1      583.03      613.66     17.75 o 
   1   4   1    14947.31    14942.41    239.37 o 
   2   4   1      413.36      457.86     26.42 o 
   3   4   1     8956.72     9352.66    176.14 o 
   4   4   1       26.34        4.75     12.09 o 
   5   4   1     2364.20     2249.40     76.48 o 
   6   4   1      525.37      581.52     40.47 o 
   7   4   1     2310.26     2253.27     88.73 o 
   8   4   1      540.86      478.78     47.50 o 
  -9   5   1      300.09      339.72     28.42 o 
  -8   5   1     2945.70     2900.76     77.20 o 
  -7   5   1     1310.05     1377.45     58.76 o 
  -6   5   1     3030.20     3116.09     61.14 o 
  -5   5   1     2211.61     2141.25     41.01 o 
  -4   5   1     1570.98     1535.01     31.31 o 
  -3   5   1     5065.36     5137.72     64.31 o 
  -2   5   1     4722.84     4757.25     59.33 o 
  -1   5   1     3131.92     3214.38     44.23 o 
   0   5   1     3147.34     3059.14     50.04 o 
   1   5   1     3569.39     3868.54     84.26 o 
   2   5   1     3704.04     3781.20     89.09 o 
   3   5   1     1111.54     1150.38     48.30 o 
   4   5   1     5515.85     5388.89    127.21 o 
   5   5   1       40.20       37.60     15.41 o 
   6   5   1     2948.60     2699.83     93.56 o 
   7   5   1        7.37       27.74     17.84 o 
  -9   6   1     1205.89     1226.78     69.89 o 
  -8   6   1      277.31      215.10     33.49 o 
  -7   6   1      886.20      955.67     31.58 o 
  -6   6   1     1919.99     2024.64     43.03 o 
  -5   6   1      774.80      797.50     24.93 o 
  -4   6   1     1175.19     1167.99     28.15 o 
  -3   6   1     1185.14     1191.55     27.70 o 
  -2   6   1     9665.26     9288.78    108.74 o 
  -1   6   1     3853.52     3965.38     53.54 o 
   0   6   1     1867.16     1908.33     39.22 o 
   1   6   1     3249.86     3184.22     57.28 o 
   2   6   1      738.67      818.73     38.96 o 
   3   6   1     3988.88     4123.35    104.10 o 
   4   6   1     1139.18     1026.41     49.81 o 
   5   6   1     3779.64     3477.21    104.98 o 
   6   6   1      351.32      251.42     33.77 o 
  -7   7   1     1377.20     1408.62     50.90 o 
  -6   7   1        2.06        0.25     11.31 o 
  -5   7   1     2792.15     2966.99     69.59 o 
  -4   7   1       13.13       13.47     19.52 o 
  -3   7   1     2355.29     2341.96    135.99 o 
  -2   7   1     1540.64     1486.32     42.97 o 
  -1   7   1     4056.56     4272.99     79.01 o 
   0   7   1     1284.82     1298.71     51.89 o 
   1   7   1     2760.93     2649.10     82.34 o 
   2   7   1       62.14       74.11     17.74 o 
   3   7   1     3148.63     3192.98     91.48 o 
   4   7   1     1123.38     1195.49     56.60 o 
   5   7   1     1002.40     1126.47     58.83 o 
   6   7   1      374.64      333.53     39.44 o 
  -7   8   1      122.14      101.82     32.69 o 
  -6   8   1     2406.14     2573.22    106.09 o 
  -5   8   1       96.31       87.53     26.58 o 
  -4   8   1      847.18      875.73     56.20 o 
  -3   8   1        1.22       -0.80     12.45 o 
  -2   8   1     5302.60     5276.81    147.01 o 
  -1   8   1      158.33      151.38     17.33 o 
   0   8   1     2605.35     2596.09     82.06 o 
   1   8   1      164.14      175.39     25.19 o 
   2   8   1     2970.63     3093.39    102.58 o 
   3   8   1        6.12        1.56     15.65 o 
  -8   9   1      535.30      535.58     63.26 o 
  -7   9   1     1366.31     1346.40     84.26 o 
  -6   9   1      188.42      226.28     40.59 o 
  -5   9   1     3710.62     3798.65    134.63 o 
  -4   9   1      332.86      299.16     41.27 o 
  -3   9   1     3082.64     3197.89    116.71 o 
  -2   9   1     1456.92     1414.50     72.92 o 
  -1   9   1     2719.71     2688.62    101.02 o 
   0   9   1      519.30      535.90     43.67 o 
  -7  10   1      756.22      689.97     67.50 o 
  -6  10   1      637.90      603.87     61.43 o 
  -5  10   1     1170.22     1281.62     78.99 o 
  -4  10   1     3351.88     3269.18    126.73 o 
  -3  10   1     1233.90     1198.40     73.44 o 
  -2  10   1     1266.51     1152.94     70.29 o 
  -1  10   1     1155.27     1235.48     71.61 o 
   0  10   1     1916.33     1794.21     85.62 o 
   1  10   1       31.58       28.22     18.28 o 
  -6  11   1     3294.02     3534.17    146.29 o 
  -5  11   1      702.43      614.77     64.46 o 
  -4  11   1     1062.36     1084.52     76.64 o 
  -3  11   1      307.25      230.19     41.51 o 
  -2  11   1     1103.59     1005.65     69.01 o 
  -1  11   1      329.00      356.56     47.14 o 
   0  11   1     1209.68     1008.41     67.38 o 
   2 -12   2      727.92      781.25     61.59 o 
   3 -12   2      917.63      924.98     65.66 o 
   4 -12   2       11.35       11.62     19.68 o 
   5 -12   2      956.82     1141.12     77.43 o 
  -2 -11   2      497.61      529.75     54.16 o 
  -1 -11   2     1595.18     1631.56     82.50 o 
   0 -11   2      446.98      391.80     43.75 o 
   1 -11   2      481.40      485.76     46.70 o 
   2 -11   2      582.60      596.57     51.53 o 
   3 -11   2     1490.96     1353.74     53.37 o 
   4 -11   2     1335.82     1389.84     56.12 o 
   5 -11   2      465.59      571.82     55.88 o 
   6 -11   2     1408.24     1335.75     81.87 o 
  -3 -10   2       63.86       39.28     22.55 o 
  -2 -10   2     2007.76     2159.55     94.00 o 
  -1 -10   2      145.43      109.93     25.39 o 
   0 -10   2     1805.36     1971.95     84.78 o 
   1 -10   2      259.94      212.47     31.85 o 
   2 -10   2     3090.88     3018.31    105.73 o 
   3 -10   2      934.84      925.84     71.75 o 
   4 -10   2     1418.16     1410.93     53.73 o 
   5 -10   2      454.84      420.07     38.90 o 
   6 -10   2     1468.67     1438.21     56.86 o 
   7 -10   2      715.68      805.56     63.15 o 
   8 -10   2      667.41      632.05     60.71 o 
  -5  -9   2     1049.93     1299.82     89.69 o 
  -4  -9   2      149.66      139.38     33.57 o 
  -3  -9   2     1045.84     1045.77     64.94 o 
  -2  -9   2      248.39      187.40     31.61 o 
  -1  -9   2     4511.15     4374.62    128.17 o 
   0  -9   2      103.42       94.16     21.51 o 
   1  -9   2     2394.22     2390.97     87.01 o 
   2  -9   2       33.15       47.22     19.24 o 
   3  -9   2     4342.62     4407.31    129.38 o 
   4  -9   2      170.59      170.76     21.95 o 
   5  -9   2     2404.97     2515.12     94.54 o 
   6  -9   2       34.40       10.34     13.88 o 
   7  -9   2     1564.57     1724.40     86.54 o 
   8  -9   2       99.67       77.43     29.46 o 
  -4  -8   2     1788.57     1942.49     92.56 o 
  -3  -8   2     1058.72     1242.71     66.66 o 
  -2  -8   2     2948.24     3013.52    101.34 o 
  -1  -8   2     1834.15     1946.52     75.00 o 
   0  -8   2     4224.35     4379.13    118.71 o 
   1  -8   2      471.49      468.92     36.44 o 
   2  -8   2     1031.31      978.71     52.33 o 
   3  -8   2      147.17      146.49     18.36 o 
   4  -8   2     3545.63     3667.92     81.74 o 
   5  -8   2      271.82      227.58     38.12 o 
   6  -8   2     5825.72     5979.31    140.14 o 
   7  -8   2      586.25      538.01     51.69 o 
   8  -8   2     2137.45     2025.39     95.99 o 
   9  -8   2       82.04       77.43     28.90 o 
  -6  -7   2     2642.10     2670.90     96.63 o 
  -5  -7   2     2691.15     2719.47     91.25 o 
  -4  -7   2     2753.80     2876.02     87.13 o 
  -3  -7   2     1777.80     1802.82     47.32 o 
  -2  -7   2     3778.59     3808.75     68.37 o 
  -1  -7   2      415.04      405.05     32.53 o 
   0  -7   2     4593.84     4510.49    114.95 o 
   1  -7   2     1805.50     1897.35     67.70 o 
   2  -7   2     4862.99     4759.59    121.70 o 
   3  -7   2     3170.24     3262.17     75.50 o 
   4  -7   2     1193.03     1233.88     42.61 o 
   5  -7   2     5706.19     5758.50    106.59 o 
   6  -7   2      838.96      955.74     41.06 o 
   7  -7   2     3129.32     3161.21    115.75 o 
   8  -7   2      407.31      442.14     48.58 o 
   9  -7   2     2289.97     2518.02    111.16 o 
  -7  -6   2     1170.59     1184.11     66.46 o 
  -6  -6   2        1.41        3.99     14.45 o 
  -5  -6   2     4342.73     4489.05    120.06 o 
  -4  -6   2      918.45     1055.47     48.74 o 
  -3  -6   2     2735.69     2805.85     76.20 o 
  -2  -6   2     1110.33     1206.15     32.75 o 
  -1  -6   2     3969.36     4051.32     63.42 o 
   0  -6   2     4245.76     4457.65     96.69 o 
   1  -6   2    11606.61    11539.47    218.49 o 
   2  -6   2      503.82      474.31     33.29 o 
   3  -6   2     8393.95     8157.54    284.25 o 
   4  -6   2     4586.93     4710.41     62.02 o 
   5  -6   2     1357.00     1351.20     31.16 o 
   6  -6   2     2267.93     2357.77     46.14 o 
   7  -6   2      666.41      643.13     53.79 o 
   8  -6   2     1069.97     1145.15     70.85 o 
   9  -6   2     1237.99     1225.10     76.80 o 
  -8  -5   2     1287.22     1399.29     76.00 o 
  -7  -5   2     1063.09     1172.62     64.54 o 
  -6  -5   2     2363.57     2470.84     88.81 o 
  -5  -5   2      621.28      709.68     42.87 o 
  -4  -5   2     5907.40     6215.33    137.11 o 
  -3  -5   2     1748.17     1704.84     54.88 o 
  -2  -5   2     5270.47     5167.76    102.46 o 
  -1  -5   2     1177.07     1219.72     31.59 o 
   0  -5   2    12055.60    11805.60    136.74 o 
   1  -5   2     1711.51     1849.13     58.40 o 
   2  -5   2     8550.56     8388.92    169.96 o 
   3  -5   2     1058.59     1098.82     21.87 o 
   4  -5   2     6134.86     6089.66     74.20 o 
   5  -5   2      229.47      255.81     14.33 o 
   6  -5   2      598.75      581.85     27.12 o 
   7  -5   2      445.13      472.83     27.12 o 
   8  -5   2     5885.69     5711.25    107.71 o 
   9  -5   2      520.22      546.25     35.32 o 
  -8  -4   2      930.87     1074.74     65.86 o 
  -7  -4   2      719.45      684.90     48.50 o 
  -6  -4   2     5000.40     5349.02    138.34 o 
  -5  -4   2     2106.89     2149.97     74.44 o 
  -4  -4   2     3360.42     3442.21     90.69 o 
  -3  -4   2     9331.16     9838.19    177.78 o 
  -2  -4   2     1013.75     1054.19     35.64 o 
  -1  -4   2     6120.51     6105.38     86.58 o 
   0  -4   2      434.24      416.75     11.54 o 
   1  -4   2     1607.88     1358.26     45.82 o 
   2  -4   2     2305.81     2086.32     47.14 o 
   3  -4   2     8028.47     7626.80     82.30 o 
   4  -4   2       17.58       19.05      5.68 o 
   5  -4   2     7070.83     6941.60     84.92 o 
   6  -4   2        8.95       12.11     10.02 o 
   7  -4   2     4680.84     4666.34    176.64 o 
   8  -4   2      104.41      122.87     19.00 o 
   9  -4   2     3618.87     3451.06    105.61 o 
  -8  -3   2     1659.88     1860.43     85.34 o 
  -7  -3   2     3301.89     3507.07    112.56 o 
  -6  -3   2       52.09       68.85     19.44 o 
  -5  -3   2     7844.53     8690.04    178.14 o 
  -4  -3   2     4113.13     4255.67    101.18 o 
  -3  -3   2     2480.75     2475.71     64.78 o 
  -2  -3   2     5494.14     5542.60    102.82 o 
  -1  -3   2     4409.53     4329.19     76.48 o 
   0  -3   2     1349.86     1345.58     21.92 o 
   1  -3   2     2621.48     2913.18     69.21 o 
   2  -3   2     4666.24     4465.32     68.43 o 
   3  -3   2     2183.18     2265.00     41.76 o 
   4  -3   2    14217.92    13915.38    261.47 o 
   5  -3   2     6616.75     7111.26     84.14 o 
   6  -3   2     6254.84     6380.38    105.12 o 
   7  -3   2      159.28      157.30     18.77 o 
   8  -3   2     2178.98     2149.29     94.70 o 
   9  -3   2      577.95      547.26     36.26 o 
  -9  -2   2       69.53       61.19     24.27 o 
  -8  -2   2     2549.58     2742.42    103.74 o 
  -7  -2   2      155.04      103.58     22.55 o 
  -6  -2   2     2201.56     2168.01     77.47 o 
  -5  -2   2       60.69       78.75     17.56 o 
  -4  -2   2    10524.49    10794.66    195.38 o 
  -3  -2   2      786.24      742.85     31.29 o 
  -2  -2   2      344.30      458.90     20.84 o 
  -1  -2   2      900.22      944.42     25.27 o 
   0  -2   2    21496.37    22639.08    241.48 o 
   1  -2   2     4717.34     4883.06     61.36 o 
   2  -2   2     1670.81     1549.77     45.56 o 
   3  -2   2     6174.03     6297.28     68.40 o 
   4  -2   2    12873.41    13172.43    131.29 o 
   5  -2   2     7766.49     7768.49    114.91 o 
   6  -2   2     3889.01     4211.07     80.58 o 
   7  -2   2      312.90      329.46     24.83 o 
   8  -2   2     2009.20     2076.63     61.97 o 
   9  -2   2      823.62      768.59     40.98 o 
  -9  -1   2     3242.80     3349.17    122.62 o 
  -8  -1   2       24.31       23.11     17.76 o 
  -7  -1   2      419.89      427.09     39.28 o 
  -6  -1   2       22.27       23.35     12.93 o 
  -5  -1   2     6277.91     6226.98    134.83 o 
  -4  -1   2      664.14      614.05     31.53 o 
  -3  -1   2     8001.51     8266.50    147.33 o 
  -2  -1   2      403.99      349.53     18.24 o 
  -1  -1   2    29192.44    28986.77    421.30 o 
   0  -1   2      587.72      609.16     13.07 o 
   1  -1   2      846.31      760.70     22.31 o 
   2  -1   2      229.40      196.71     18.62 o 
   3  -1   2     5691.99     5573.22     82.88 o 
   4  -1   2      345.94      407.72     19.45 o 
   5  -1   2     8617.47     8713.68    126.02 o 
   6  -1   2     2761.52     2793.50     63.53 o 
   7  -1   2     2772.64     2691.95     67.12 o 
   8  -1   2       66.78       57.20     19.72 o 
   9  -1   2     1385.96     1331.80     72.37 o 
  -9   0   2     2148.24     2275.30     97.03 o 
  -8   0   2     1455.38     1391.63     69.81 o 
  -7   0   2      191.86      197.62     28.54 o 
  -6   0   2     2219.93     2069.94     71.97 o 
  -5   0   2      717.54      741.98     37.92 o 
  -4   0   2     5569.43     5445.33    112.84 o 
  -3   0   2     3346.71     3350.20     73.48 o 
  -2   0   2     9783.59     9258.07    112.73 o 
  -1   0   2     1273.51     1354.03     25.09 o 
   0   0   2    13491.29    13259.98    171.37 o 
   1   0   2     1525.86     1500.60     20.36 o 
   2   0   2     8458.99     8309.61    141.78 o 
   3   0   2     4482.67     4951.62     73.92 o 
   4   0   2     2314.90     2006.19     59.83 o 
   5   0   2       34.58       30.04      9.85 o 
   6   0   2     7889.02     7922.60    125.95 o 
   7   0   2      107.48       93.72     20.92 o 
   8   0   2     2294.44     2322.76     90.65 o 
   9   0   2      185.54      146.21     30.53 o 
  -9   1   2     1005.68      955.04     60.35 o 
  -8   1   2     3748.91     3731.67    116.19 o 
  -7   1   2     4300.94     4616.50    123.06 o 
  -6   1   2     1527.74     1569.45     60.71 o 
  -5   1   2     1070.28      996.51     43.15 o 
  -4   1   2    10083.01     9941.37    106.42 o 
  -3   1   2     5825.18     5424.40     62.85 o 
  -2   1   2     6688.78     6628.00     69.11 o 
  -1   1   2     1309.11     1215.13     25.10 o 
   0   1   2     1407.85     1422.23     26.44 o 
   1   1   2    17653.32    17839.60    161.80 o 
   2   1   2     1508.93     1475.33     36.34 o 
   3   1   2    13967.35    14275.16    189.00 o 
   4   1   2     3550.03     3753.22     92.44 o 
   5   1   2     2903.60     2812.35     82.50 o 
   6   1   2       30.09        4.43     10.38 o 
   7   1   2     2607.82     2386.34     86.18 o 
   8   1   2       58.20       41.87     18.64 o 
   9   1   2     1036.43     1071.11     66.38 o 
 -10   2   2        4.10       15.09     20.88 o 
  -9   2   2     3310.83     3343.30    114.28 o 
  -8   2   2      857.22      726.93     47.34 o 
  -7   2   2     7125.31     7045.75    159.10 o 
  -6   2   2      718.46      718.67     28.55 o 
  -5   2   2     6678.28     6565.74     82.09 o 
  -4   2   2      527.96      587.98     18.24 o 
  -3   2   2    10634.73    10180.18    104.82 o 
  -2   2   2      169.30      216.78      8.91 o 
  -1   2   2     4240.64     4165.42     46.46 o 
   0   2   2    10184.91    10215.65    122.73 o 
   1   2   2     3381.52     3293.53     71.29 o 
   2   2   2    28042.72    28828.59    438.26 o 
   3   2   2      471.11      489.24     28.94 o 
   4   2   2     1283.52     1310.96     52.49 o 
   5   2   2     5026.26     5137.31    124.29 o 
   6   2   2     2303.61     1992.94     74.40 o 
   7   2   2      830.37      836.85     51.09 o 
   8   2   2      927.20      821.57     55.00 o 
 -10   3   2     1072.23     1317.55     74.28 o 
  -9   3   2      619.97      520.65     45.66 o 
  -8   3   2     4818.53     4868.16     95.51 o 
  -7   3   2      202.57      195.95     16.23 o 
  -6   3   2     5699.66     5675.85     78.80 o 
  -5   3   2      564.38      566.30     26.65 o 
  -4   3   2     3328.40     3453.06     50.13 o 
  -3   3   2     3137.66     3294.52     44.98 o 
  -2   3   2     9663.89     9830.88    167.63 o 
  -1   3   2     1373.61     1319.26     32.67 o 
   0   3   2     8665.65     8613.68    109.99 o 
   1   3   2     2645.25     2708.61     64.94 o 
   2   3   2     5419.98     5435.99    111.68 o 
   3   3   2     2866.10     3043.62     80.47 o 
   4   3   2     2572.04     2445.34     76.24 o 
   5   3   2       19.88       28.10     14.41 o 
   6   3   2     2574.71     2507.68     86.50 o 
   7   3   2      765.79      773.31     50.01 o 
   8   3   2      951.20      915.40     59.27 o 
 -10   4   2     1429.33     1460.76     76.96 o 
  -9   4   2      792.26      751.44     52.25 o 
  -8   4   2     3272.92     3292.22    104.32 o 
  -7   4   2     3100.35     2993.37     56.30 o 
  -6   4   2     1582.08     1656.86     38.15 o 
  -5   4   2     2468.34     2330.02     42.75 o 
  -4   4   2      228.80      218.11     14.33 o 
  -3   4   2     5341.88     5066.39    115.88 o 
  -2   4   2      421.24      566.02     16.35 o 
  -1   4   2    11731.37    11511.12    115.62 o 
   0   4   2      902.51      888.86     19.79 o 
   1   4   2    10274.53    10259.49    179.26 o 
   2   4   2      785.31      843.76     37.76 o 
   3   4   2     2528.38     2603.12     76.00 o 
   4   4   2       79.06       93.80     19.00 o 
   5   4   2     5028.90     4919.61    126.97 o 
   6   4   2       81.56       79.19     21.15 o 
   7   4   2     1713.87     1593.40     74.60 o 
  -9   5   2     2132.24     2055.13    121.86 o 
  -8   5   2      170.92      172.91     29.78 o 
  -7   5   2     2533.81     2695.37     53.79 o 
  -6   5   2     2781.24     2851.31     54.40 o 
  -5   5   2     1596.93     1654.99     36.26 o 
  -4   5   2     3457.54     3445.75     51.54 o 
  -3   5   2      903.43      839.06     22.24 o 
  -2   5   2     4612.85     4594.57     78.24 o 
  -1   5   2     4215.57     4267.11     55.55 o 
   0   5   2     3849.11     3938.72     53.20 o 
   1   5   2     4237.41     4336.42     96.63 o 
   2   5   2     7743.27     7786.81    153.07 o 
   3   5   2      314.01      347.42     29.42 o 
   4   5   2     2927.43     2994.56     91.29 o 
   5   5   2      232.84      228.65     28.34 o 
   6   5   2     2740.60     2517.30     92.48 o 
   7   5   2      164.20      102.82     27.38 o 
  -8   6   2     1657.63     1830.61     96.39 o 
  -7   6   2      157.72      165.50     21.05 o 
  -6   6   2     2935.49     3012.70     68.09 o 
  -5   6   2     1544.77     1529.97     34.88 o 
  -4   6   2     4526.71     4590.52     64.30 o 
  -3   6   2      867.24      829.47     23.78 o 
  -2   6   2     5750.38     5723.74     72.86 o 
  -1   6   2     2192.94     2171.49     48.08 o 
   0   6   2     2027.45     2050.55     58.70 o 
   1   6   2     1997.68     1985.04     65.82 o 
   2   6   2     6255.47     6195.53    134.27 o 
   3   6   2     2858.54     2793.19     84.66 o 
   4   6   2      652.97      726.17     45.34 o 
   5   6   2     2520.70     2511.83     90.49 o 
   6   6   2      922.85      911.89     57.96 o 
  -8   7   2      107.08      114.32     36.32 o 
  -7   7   2     2141.90     2389.82    108.17 o 
  -6   7   2        2.59      -12.49     16.68 o 
  -5   7   2     1352.45     1452.22     74.12 o 
  -4   7   2        6.88       -5.55     14.29 o 
  -3   7   2     4588.24     4567.40    133.95 o 
  -2   7   2      239.28      223.16     30.45 o 
  -1   7   2     2856.61     2721.71     94.60 o 
   0   7   2      572.11      588.46     41.11 o 
   1   7   2     3761.39     3713.47    100.11 o 
   2   7   2      824.27      858.91     54.62 o 
   3   7   2     4395.48     4335.26    114.56 o 
   4   7   2      293.87      279.72     32.85 o 
   5   7   2     1171.38     1047.24     60.07 o 
  -8   8   2     1129.55     1081.13     81.55 o 
  -7   8   2      428.94      456.47     55.64 o 
  -6   8   2     1453.69     1401.65     80.83 o 
  -5   8   2      900.25      980.03     64.78 o 
  -4   8   2     2405.81     2349.42     97.83 o 
  -3   8   2      331.98      272.34     37.64 o 
  -2   8   2     2703.89     2565.40     98.67 o 
  -1   8   2        0.31        0.68     11.54 o 
   0   8   2     1654.63     1529.49     71.21 o 
   1   8   2      106.49      125.81     25.94 o 
  -8   9   2      373.49      270.86     51.89 o 
  -7   9   2      815.97      857.69     73.52 o 
  -6   9   2     1266.03     1246.58     78.67 o 
  -5   9   2      802.22      922.59     66.46 o 
  -4   9   2      696.68      767.20     60.23 o 
  -3   9   2     2284.24     2457.99    103.58 o 
  -2   9   2     1397.01     1375.86     75.44 o 
  -1   9   2     1847.12     1754.65     83.26 o 
   0   9   2      311.25      292.14     38.44 o 
   1   9   2     1336.93     1257.43     68.65 o 
   2   9   2      111.64      108.81     27.62 o 
   3   9   2     1168.65     1229.73     68.53 o 
  -7  10   2     1324.84     1417.65     91.96 o 
  -6  10   2      333.11      366.98     52.85 o 
  -5  10   2      906.85      939.59     70.09 o 
  -4  10   2     1248.36     1115.90     74.52 o 
  -3  10   2      916.79      877.37     64.82 o 
  -2  10   2      819.35      757.22     59.47 o 
  -1  10   2     1161.16     1271.84     74.28 o 
   0  10   2     2128.46     1978.37     93.48 o 
   1  10   2     1044.60     1023.73     66.02 o 
   2  10   2      213.69      281.36     41.31 o 
  -5  11   2      247.87      252.50     47.74 o 
  -4  11   2      675.47      681.07     66.46 o 
  -3  11   2      221.69      227.43     43.91 o 
  -2  11   2     1230.68     1071.59     75.44 o 
  -1  11   2     1299.02     1127.79     74.28 o 
  -1 -12   3      820.62      827.43     65.58 o 
   0 -12   3      975.49      983.22     67.70 o 
   1 -12   3     1142.65     1123.20     71.53 o 
   2 -12   3     1261.01     1082.97     70.61 o 
   3 -12   3     2479.31     2341.31     75.14 o 
   4 -12   3      404.11      381.05     35.75 o 
   5 -12   3     1259.07     1329.20     81.63 o 
   6 -12   3      357.76      317.08     48.46 o 
  -2 -11   3      365.01      377.51     48.06 o 
  -1 -11   3     1523.98     1484.23     79.51 o 
   0 -11   3      143.54      148.48     31.13 o 
   1 -11   3     2683.11     2679.72    105.34 o 
   2 -11   3      742.81      714.00     55.20 o 
   3 -11   3     1511.54     1541.08     56.99 o 
   4 -11   3     1043.87      993.08    100.59 o 
   5 -11   3      750.33      766.73     43.67 o 
   6 -11   3      589.37      678.62     46.98 o 
   7 -11   3      859.62      923.03     71.69 o 
  -4 -10   3     2485.90     2636.25    120.78 o 
  -3 -10   3       86.17       77.79     26.86 o 
  -2 -10   3     4071.37     4190.05    136.75 o 
  -1 -10   3      300.56      348.58     40.63 o 
   0 -10   3     1877.52     1981.85     86.46 o 
   1 -10   3       68.35       64.06     22.35 o 
   2 -10   3     3072.52     3192.42    111.16 o 
   3 -10   3      217.09      169.08     33.81 o 
   4 -10   3     2431.21     2436.81     70.57 o 
   5 -10   3      503.31      517.13     35.42 o 
   6 -10   3     1568.20     1548.45     58.96 o 
   7 -10   3      649.56      796.26     64.62 o 
   8 -10   3      611.82      645.70     63.54 o 
  -5  -9   3     1268.55     1677.34     99.07 o 
  -4  -9   3      519.28      623.75     58.71 o 
  -3  -9   3     4550.03     4485.02    142.89 o 
  -2  -9   3      501.12      454.99     43.43 o 
  -1  -9   3     2485.69     2480.94     92.84 o 
   0  -9   3      178.63      208.75     30.65 o 
   1  -9   3     1972.88     1909.40     77.67 o 
   2  -9   3     1027.06      997.59     56.60 o 
   3  -9   3     1722.95     1576.15     75.12 o 
   4  -9   3       32.59       42.41     20.20 o 
   5  -9   3     2342.23     2466.53     69.22 o 
   6  -9   3       10.71       -4.45     11.20 o 
   7  -9   3     2474.02     2506.09    108.93 o 
   8  -9   3      198.89      191.23     40.91 o 
  -4  -8   3     1553.45     1614.27     82.38 o 
  -3  -8   3     1755.86     1933.11     84.18 o 
  -2  -8   3     2444.29     2363.43     88.77 o 
  -1  -8   3     1316.50     1360.53     62.51 o 
   0  -8   3     1661.88     1646.76     67.62 o 
   1  -8   3     1047.82     1064.33     54.56 o 
   2  -8   3     1313.72     1279.59     60.79 o 
   3  -8   3      600.27      619.96     46.78 o 
   4  -8   3     4962.41     4937.77     97.71 o 
   5  -8   3      325.17      369.29     27.73 o 
   6  -8   3     3345.15     3367.89    122.26 o 
   7  -8   3       28.92       37.04     23.23 o 
   8  -8   3     3579.45     3403.61    130.32 o 
   9  -8   3      124.56      208.79     42.43 o 
  -6  -7   3     2770.26     2916.89    101.86 o 
  -5  -7   3       31.90       26.66     18.12 o 
  -4  -7   3     3015.70     3099.18     90.69 o 
  -3  -7   3      101.63       81.06     21.09 o 
  -2  -7   3     5705.51     5732.11     89.95 o 
  -1  -7   3     2132.57     2269.67     77.59 o 
   0  -7   3     5856.57     5729.28    136.47 o 
   1  -7   3     2931.74     3110.60     92.40 o 
   2  -7   3     4380.34     4327.24    116.95 o 
   3  -7   3      213.34      223.20     31.89 o 
   4  -7   3     3776.51     3811.27     78.80 o 
   5  -7   3     2586.30     2517.48     85.46 o 
   6  -7   3     1604.92     1681.33     82.18 o 
   7  -7   3     2853.22     2860.57    112.64 o 
   8  -7   3      707.35      640.99     58.99 o 
   9  -7   3     1309.70     1471.18     86.54 o 
  -7  -6   3     2187.62     2304.52     94.40 o 
  -6  -6   3       76.44       72.68     22.03 o 
  -5  -6   3     1977.38     2114.80     77.04 o 
  -4  -6   3       18.26       20.20     12.57 o 
  -3  -6   3     2343.21     2445.10     69.53 o 
  -2  -6   3      104.00      106.19     11.65 o 
  -1  -6   3     6176.63     6140.38     89.47 o 
   0  -6   3     6910.16     7061.52    151.20 o 
   1  -6   3     6969.32     7035.69    152.15 o 
   2  -6   3      678.36      644.82     38.96 o 
   3  -6   3     7302.27     7141.55    168.20 o 
   4  -6   3     1648.76     1702.18     31.80 o 
   5  -6   3     2559.31     2584.20     44.58 o 
   6  -6   3      312.76      309.01     32.15 o 
   7  -6   3     1741.40     1673.63     83.06 o 
   8  -6   3     3168.72     3242.47    124.45 o 
   9  -6   3     1873.07     1914.67     99.23 o 
  -8  -5   3      990.49      939.99     64.06 o 
  -7  -5   3     1120.92     1195.81     65.98 o 
  -6  -5   3     3267.20     3318.51    105.61 o 
  -5  -5   3       39.74       49.53     16.60 o 
  -4  -5   3     5695.69     5818.09    130.08 o 
  -3  -5   3     3065.65     3038.39     77.63 o 
  -2  -5   3     7272.03     7306.41    100.88 o 
  -1  -5   3      118.88      123.70     21.79 o 
   0  -5   3    12293.19    12248.77    142.15 o 
   1  -5   3     1291.19     1420.25     51.85 o 
   2  -5   3     7058.94     6687.90     84.01 o 
   3  -5   3        2.44        3.36      4.45 o 
   4  -5   3     8100.41     7794.22     88.80 o 
   5  -5   3      185.89      218.67     13.44 o 
   6  -5   3     3557.65     3431.43     91.66 o 
   7  -5   3      132.60      112.54     16.93 o 
   8  -5   3     2988.99     3047.22     74.89 o 
   9  -5   3      189.07      213.20     25.37 o 
  -8  -4   3     2539.07     2988.98    112.84 o 
  -7  -4   3      573.19      600.28     48.62 o 
  -6  -4   3       27.05       22.19     14.13 o 
  -5  -4   3     2901.80     3080.50     91.52 o 
  -4  -4   3     2779.34     2953.69     81.67 o 
  -3  -4   3     5958.98     5881.76    119.27 o 
  -2  -4   3     7356.01     7757.03    137.19 o 
  -1  -4   3     4116.83     3782.23     55.51 o 
   0  -4   3    19092.28    20664.72    226.15 o 
   1  -4   3     2160.89     2026.14     60.79 o 
   2  -4   3     2388.63     2774.09     43.07 o 
   3  -4   3     7065.28     6933.89    109.89 o 
   4  -4   3      301.23      424.33     25.96 o 
   5  -4   3     3400.70     3225.19     63.20 o 
   6  -4   3        1.52       -5.76      7.01 o 
   7  -4   3     5693.93     5720.23    104.07 o 
   8  -4   3       33.15       28.54     19.48 o 
   9  -4   3     1450.20     1552.90     57.22 o 
  -8  -3   3      273.27      233.18     37.28 o 
  -7  -3   3     2212.45     2240.18     88.21 o 
  -6  -3   3      463.23      479.54     39.44 o 
  -5  -3   3     7157.00     8005.82    168.52 o 
  -4  -3   3     4071.30     4232.64    100.78 o 
  -3  -3   3    12731.50    13330.65    224.08 o 
  -2  -3   3     4553.68     4489.73     87.93 o 
  -1  -3   3    31183.13    30704.44    329.11 o 
   0  -3   3     2738.00     2884.32     42.01 o 
   1  -3   3     7015.90     7179.59    114.08 o 
   2  -3   3     6713.22     6687.31    100.67 o 
   3  -3   3     2258.44     2237.70     32.50 o 
   4  -3   3     4245.15     3974.28    104.62 o 
   5  -3   3     1141.36     1134.18     91.80 o 
   6  -3   3     4490.70     4326.03     82.65 o 
   7  -3   3     2626.07     2601.36     65.12 o 
   8  -3   3      481.18      420.73     50.07 o 
   9  -3   3      803.92      769.29     42.56 o 
  -9  -2   3       15.16       19.88     19.08 o 
  -8  -2   3     2222.84     2364.95     95.56 o 
  -7  -2   3      386.05      335.04     36.96 o 
  -6  -2   3     7551.88     7726.50    171.67 o 
  -5  -2   3      128.58      145.01     21.11 o 
  -4  -2   3     6824.87     6518.24    133.71 o 
  -3  -2   3      272.88      253.18     19.80 o 
  -2  -2   3     3126.46     2950.34     64.34 o 
  -1  -2   3      935.64      824.84     39.85 o 
   0  -2   3     4702.05     4662.25     61.02 o 
   1  -2   3     5390.04     5701.29     74.13 o 
   2  -2   3      791.96      701.10     39.97 o 
   3  -2   3     1031.81     1066.42     28.50 o 
   4  -2   3    13687.95    13755.79    172.97 o 
   5  -2   3     2177.30     2247.63     52.03 o 
   6  -2   3     2615.43     2710.54     62.85 o 
   7  -2   3     1497.66     1531.06     49.38 o 
   8  -2   3     1816.41     1796.05     58.73 o 
   9  -2   3     1263.51     1229.09     51.73 o 
  -9  -1   3      901.28     1043.33     66.22 o 
  -8  -1   3      482.28      547.99     47.90 o 
  -7  -1   3     7247.71     7538.54    175.74 o 
  -6  -1   3      120.66       89.01     20.16 o 
  -5  -1   3     9534.22     9329.23    182.09 o 
  -4  -1   3      792.13      599.88     31.65 o 
  -3  -1   3     2306.57     2061.28     55.60 o 
  -2  -1   3      146.12      177.26     14.69 o 
  -1  -1   3     4520.85     4521.78     59.02 o 
   0  -1   3       70.42       63.83      7.02 o 
   1  -1   3    17741.78    16971.05    366.64 o 
   2  -1   3      794.62      937.80     24.51 o 
   3  -1   3    20367.53    21148.46    243.06 o 
   4  -1   3      428.97      527.42     22.45 o 
   5  -1   3     6179.28     5978.41     98.03 o 
   6  -1   3      828.87      817.62     62.53 o 
   7  -1   3     5641.67     5747.68    107.99 o 
   8  -1   3      619.19      593.79     36.44 o 
   9  -1   3     1938.86     1876.95     85.74 o 
  -9   0   3     1412.00     1410.39     75.56 o 
  -8   0   3      824.27      877.41     54.56 o 
  -7   0   3      790.58      847.67     49.14 o 
  -6   0   3     3405.18     3349.85     95.68 o 
  -5   0   3     2212.66     2098.52     66.54 o 
  -4   0   3       72.90       51.29     12.77 o 
  -3   0   3     5594.75     5450.52    107.13 o 
  -2   0   3     2195.91     2064.43     51.45 o 
  -1   0   3     2920.56     3146.90     49.45 o 
   0   0   3     1049.72      987.48     20.77 o 
   1   0   3     2582.13     2529.84     32.69 o 
   2   0   3     9931.99     9668.67     96.05 o 
   3   0   3     1108.32     1152.47     19.77 o 
   4   0   3     5409.55     5601.14     89.20 o 
   5   0   3       25.15       13.89      8.78 o 
   6   0   3     4346.10     4323.05     85.57 o 
   7   0   3      629.84      548.95     40.07 o 
   8   0   3     2631.41     2578.57     96.03 o 
   9   0   3        0.12        2.91     14.01 o 
  -9   1   3      381.48      369.45     43.11 o 
  -8   1   3     1256.47     1235.92     64.38 o 
  -7   1   3     1382.19     1375.82     62.03 o 
  -6   1   3     2900.28     2958.24     87.69 o 
  -5   1   3     1334.51     1247.70     49.06 o 
  -4   1   3     9148.23     9016.91    124.74 o 
  -3   1   3     2729.32     2649.86     66.46 o 
  -2   1   3    10260.17     9643.01    141.52 o 
  -1   1   3     3767.15     3880.90     59.80 o 
   0   1   3     3984.56     3877.65     52.02 o 
   1   1   3    19721.74    19915.99    182.26 o 
   2   1   3     4397.54     4452.04     52.67 o 
   3   1   3     3715.92     3460.15     83.52 o 
   4   1   3     1578.69     1662.00     50.05 o 
   5   1   3     4015.87     3995.27    106.13 o 
   6   1   3     2732.61     2611.70     61.41 o 
   7   1   3     3096.93     3033.16    100.70 o 
   8   1   3      156.54       87.49     23.87 o 
  -9   2   3     1952.65     2020.40     86.93 o 
  -8   2   3      194.80      163.05     28.30 o 
  -7   2   3     4859.23     4721.91    123.46 o 
  -6   2   3       17.22       19.60     10.54 o 
  -5   2   3     6309.40     6032.86     85.65 o 
  -4   2   3      541.42      638.51     37.98 o 
  -3   2   3    11065.03    11306.99    116.02 o 
  -2   2   3      867.87      917.59     29.85 o 
  -1   2   3     5635.20     5655.89     80.97 o 
   0   2   3       16.26      109.85     13.77 o 
   1   2   3     2079.06     2024.62     38.76 o 
   2   2   3     2458.85     2417.64     44.44 o 
   3   2   3     4233.24     4552.32    105.02 o 
   4   2   3     2303.95     2296.18     73.16 o 
   5   2   3     4138.44     4163.15    111.88 o 
   6   2   3      873.04      867.44     34.87 o 
   7   2   3     1641.53     1489.42     69.49 o 
   8   2   3      800.11      844.76     55.76 o 
  -9   3   3      115.99       95.96     24.71 o 
  -8   3   3     2907.93     2776.87     95.24 o 
  -7   3   3      395.98      431.29     38.02 o 
  -6   3   3     4192.67     4142.24     64.80 o 
  -5   3   3      419.40      537.72     20.77 o 
  -4   3   3     4043.80     4169.88     57.52 o 
  -3   3   3     1515.26     1616.36     28.43 o 
  -2   3   3    13922.34    13979.80    155.02 o 
  -1   3   3       26.02       20.26      4.19 o 
   0   3   3    12352.69    11944.05    177.36 o 
   1   3   3      633.34      689.41     23.05 o 
   2   3   3     4975.15     4707.80     74.27 o 
   3   3   3      686.06      679.95     36.72 o 
   4   3   3     2878.13     2825.17     85.26 o 
   5   3   3      870.22     1021.14     53.37 o 
   6   3   3     5264.27     4889.89    101.00 o 
   7   3   3      266.71      334.05     38.12 o 
  -9   4   3     1879.72     1790.22     79.39 o 
  -8   4   3     1643.88     1672.34     58.99 o 
  -7   4   3     1748.90     1753.12     42.48 o 
  -6   4   3     4175.74     4237.90     66.35 o 
  -5   4   3     2716.34     2693.15     89.54 o 
  -4   4   3      624.04      641.57     20.09 o 
  -3   4   3     3394.90     3321.56     46.65 o 
  -2   4   3     1449.13     1392.08     26.16 o 
  -1   4   3     6881.24     6838.08     76.86 o 
   0   4   3     1185.31     1055.26     22.61 o 
   1   4   3     4051.25     3819.52     66.60 o 
   2   4   3       43.63       64.84     12.43 o 
   3   4   3     3318.48     3252.85     89.65 o 
   4   4   3       83.16      101.78     21.83 o 
   5   4   3     1315.45     1251.85     61.31 o 
   6   4   3       40.40       25.93     24.53 o 
   7   4   3     1975.65     2064.63     88.81 o 
  -9   5   3      575.24      558.29     48.22 o 
  -8   5   3      422.24      428.57     32.04 o 
  -7   5   3     3566.16     3652.97     82.68 o 
  -6   5   3     2306.87     2309.20     65.28 o 
  -5   5   3     6765.93     6951.13    113.66 o 
  -4   5   3     1664.75     1651.29     44.06 o 
  -3   5   3     2725.41     2630.16     57.94 o 
  -2   5   3     1924.54     1919.43     46.13 o 
  -1   5   3       82.25       86.66      8.64 o 
   0   5   3     5421.10     5491.44     69.16 o 
   1   5   3       42.67       37.89     10.84 o 
   2   5   3     3066.40     3107.96     62.52 o 
   3   5   3     1300.34     1307.89     56.60 o 
   4   5   3     3591.62     3730.75    107.89 o 
   5   5   3      169.99      157.74     28.94 o 
   6   5   3     1569.85     1547.26     74.24 o 
  -8   6   3     1992.97     2115.24    107.73 o 
  -7   6   3      145.85      174.52     21.99 o 
  -6   6   3     7455.70     7421.91    217.38 o 
  -5   6   3      500.87      495.31     27.48 o 
  -4   6   3     4774.34     5052.96     89.46 o 
  -3   6   3      102.00      114.49     23.61 o 
  -2   6   3     3367.67     3559.99     94.32 o 
  -1   6   3      349.90      328.90     21.41 o 
   0   6   3     1732.06     1830.40    110.50 o 
   1   6   3     1428.37     1397.69     40.61 o 
   2   6   3     5036.70     5005.45     88.84 o 
   3   6   3     2319.57     2137.39     76.16 o 
   4   6   3     1695.68     1840.79     75.44 o 
   5   6   3      477.14      429.24     42.07 o 
   6   6   3      831.78      815.66     57.60 o 
  -8   7   3       15.72      -19.72     23.83 o 
  -7   7   3      983.07     1159.96     79.87 o 
  -6   7   3       44.09       36.72     23.87 o 
  -5   7   3     1465.30     1482.71     77.47 o 
  -4   7   3       89.99       80.99     24.71 o 
  -3   7   3     4069.91     4134.65    130.40 o 
  -2   7   3      195.14      234.54     33.17 o 
  -1   7   3     2405.91     2397.40     91.80 o 
   0   7   3      678.72      697.47     47.06 o 
   1   7   3     8002.43     7892.54    123.49 o 
   2   7   3      135.74      154.59     18.09 o 
   3   7   3     3522.96     3406.83     74.44 o 
   4   7   3     1152.15     1174.25     61.55 o 
   5   7   3     1243.09     1213.90     48.36 o 
  -8   8   3     1078.86     1113.42     84.10 o 
  -7   8   3      604.89      642.67     64.54 o 
  -6   8   3      154.23      121.58     33.77 o 
  -5   8   3      874.68      814.70     61.91 o 
  -4   8   3     3029.77     2775.79    110.24 o 
  -3   8   3      367.55      372.40     43.91 o 
  -2   8   3     3163.95     2838.98    108.33 o 
  -1   8   3      530.52      596.57     47.86 o 
   0   8   3     5415.38     4981.48    146.33 o 
   1   8   3        8.68       20.64     16.92 o 
   2   8   3     1921.32     1788.62     78.95 o 
  -7   9   3       62.69       51.65     31.73 o 
  -6   9   3     1440.17     1372.07     85.14 o 
  -5   9   3      736.22      743.45     65.38 o 
  -3   9   3     1145.31     1136.93     72.60 o 
  -2   9   3      874.86      783.01     58.71 o 
  -1   9   3     1281.87     1217.24     72.13 o 
   0   9   3      518.64      460.18     46.50 o 
   1   9   3     1076.97     1063.17     65.38 o 
   2   9   3      185.75      147.68     31.01 o 
  -6  10   3       74.90      114.99     37.84 o 
  -4  10   3      205.81      161.61     39.36 o 
  -3  10   3     1561.46     1741.12     95.16 o 
  -2  10   3      362.38      386.53     50.57 o 
  -1  10   3     1935.56     1822.83     94.60 o 
   0  10   3      533.00      477.46     52.57 o 
   1  10   3      680.01      622.39     56.72 o 
   2 -13   4      904.24      913.85     71.01 o 
   3 -13   4      479.02      416.58     90.55 o 
  -1 -12   4      295.05      308.10     47.46 o 
   0 -12   4      669.56      767.16     61.79 o 
   1 -12   4      703.17      705.05     57.12 o 
   2 -12   4     1231.02     1215.56     76.04 o 
   3 -12   4     2280.50     2502.18    112.84 o 
   4 -12   4      904.38      841.24     46.70 o 
   5 -12   4     1415.11     1577.29     63.79 o 
   6 -12   4      826.52      843.84     75.36 o 
  -3 -11   4     1601.80     1710.51     93.88 o 
  -2 -11   4        1.77        1.44     15.09 o 
  -1 -11   4     2705.90     2959.24    114.79 o 
   0 -11   4       92.95      133.67     29.78 o 
   1 -11   4     1917.13     1973.74     90.69 o 
   2 -11   4      527.05      571.62     51.97 o 
   3 -11   4     1981.41     2118.63     98.07 o 
   4 -11   4      864.64      827.16     65.22 o 
   5 -11   4     1646.02     1699.67     63.61 o 
   6 -11   4       68.49      109.13     35.16 o 
   7 -11   4      523.15      541.88     62.11 o 
  -4 -10   4      668.59      876.25     69.29 o 
  -3 -10   4        0.96       -1.64     14.65 o 
  -2 -10   4     3419.12     3664.05    127.65 o 
  -1 -10   4      204.18      236.30     35.01 o 
   0 -10   4     5115.89     5264.12    152.63 o 
   1 -10   4      115.30      153.63     30.42 o 
   2 -10   4     3796.18     3399.02    116.91 o 
   3 -10   4       34.50       40.11     23.59 o 
   4 -10   4     1768.28     1848.96     60.50 o 
   5 -10   4      120.56      108.78     20.30 o 
   6 -10   4     1643.20     1724.84     93.52 o 
   7 -10   4       45.28       11.93     23.11 o 
   8 -10   4     1548.36     1674.26     96.83 o 
  -5  -9   4      846.29     1092.91     77.39 o 
  -4  -9   4      519.39      645.42     59.59 o 
  -3  -9   4     1938.59     2003.04     91.05 o 
  -2  -9   4      362.62      299.20     37.12 o 
  -1  -9   4     3659.72     3623.98    116.59 o 
   0  -9   4      239.42      192.23     30.57 o 
   1  -9   4     4741.68     4665.32    133.63 o 
   2  -9   4     1582.93     1513.29     71.53 o 
   3  -9   4     1821.49     1724.64     80.59 o 
   4  -9   4      405.91      340.03     38.76 o 
   5  -9   4     2666.19     2630.51     71.83 o 
   6  -9   4       37.85        0.36     20.88 o 
   7  -9   4     1033.94      980.67     71.09 o 
   8  -9   4       13.30       -9.30     19.60 o 
  -4  -8   4     1655.26     1895.71     88.77 o 
  -3  -8   4     1516.40     1688.15     77.99 o 
  -2  -8   4      429.83      476.50     42.11 o 
  -1  -8   4     1398.65     1449.98     65.34 o 
   0  -8   4     5544.83     5895.21    148.36 o 
   1  -8   4     1307.17     1440.92     64.50 o 
   2  -8   4     1574.94     1439.21     67.06 o 
   3  -8   4      974.20      865.03     54.76 o 
   4  -8   4     3549.61     3785.55    128.69 o 
   5  -8   4      376.40      400.66     48.98 o 
   6  -8   4     3671.13     3595.40    130.68 o 
   7  -8   4      165.22      224.52     40.87 o 
   8  -8   4     2439.20     2362.27    110.52 o 
   9  -8   4      232.42      270.94     46.94 o 
  -6  -7   4     2387.63     2497.63     93.84 o 
  -5  -7   4     1187.00     1170.26     58.59 o 
  -4  -7   4     3708.98     3941.74    105.30 o 
  -3  -7   4       21.65       17.78      9.17 o 
  -2  -7   4     5926.46     5823.52    146.21 o 
  -1  -7   4      483.85      489.00     35.40 o 
   0  -7   4     8497.00     8411.24    181.73 o 
   1  -7   4      563.22      549.99     38.12 o 
   2  -7   4     3298.45     3073.91     97.27 o 
   3  -7   4      791.50      739.34     49.89 o 
   4  -7   4     5978.84     5971.95    128.33 o 
   5  -7   4      862.12      861.30     98.87 o 
   6  -7   4      609.86      609.14     55.40 o 
   7  -7   4     1192.23     1180.00     74.32 o 
   8  -7   4     1742.65     1708.27     92.00 o 
   9  -7   4     1389.64     1519.75     91.17 o 
  -7  -6   4     1616.36     1722.40     81.55 o 
  -6  -6   4        4.18       24.59     17.84 o 
  -5  -6   4     2215.73     2452.76     84.38 o 
  -4  -6   4       65.59       67.97     17.48 o 
  -3  -6   4     3384.72     3553.53     87.73 o 
  -2  -6   4       54.70       45.35      9.08 o 
  -1  -6   4     7966.07     7608.53    144.47 o 
   0  -6   4       67.38       56.25      6.76 o 
   1  -6   4     5492.19     5596.89    132.12 o 
   2  -6   4      179.27      207.08     26.22 o 
   3  -6   4     7208.45     7113.53    170.88 o 
   4  -6   4       26.58       37.25      9.22 o 
   5  -6   4     3515.08     3370.68     89.95 o 
   6  -6   4     1456.47     1409.53     41.96 o 
   7  -6   4     2962.23     2791.32    112.32 o 
   8  -6   4     1708.03     1592.76     87.41 o 
   9  -6   4      239.04      195.62     42.91 o 
  -8  -5   4     1889.78     1968.20     92.16 o 
  -7  -5   4      676.73      728.88     52.49 o 
  -6  -5   4     1202.34     1319.62     64.50 o 
  -5  -5   4      287.54      371.29     33.77 o 
  -4  -5   4     5382.26     5483.77    125.13 o 
  -3  -5   4      464.10      371.89     25.94 o 
  -2  -5   4     7049.03     6766.99     95.54 o 
  -1  -5   4     5645.08     5487.24    126.47 o 
   0  -5   4     9751.97    10045.29    123.90 o 
   1  -5   4     3837.64     4040.78     56.48 o 
   2  -5   4    11553.08    11469.92    268.95 o 
   3  -5   4      189.42      191.84     20.16 o 
   4  -5   4     8311.69     8280.91     93.50 o 
   5  -5   4      773.86      789.06     29.13 o 
   6  -5   4     4570.22     4430.43     83.40 o 
   7  -5   4       66.33       77.57     18.12 o 
   8  -5   4     2616.34     2640.77     70.97 o 
   9  -5   4      312.73      335.05     30.37 o 
  -8  -4   4     1336.95     1522.07     79.43 o 
  -7  -4   4      175.96      161.93     28.98 o 
  -6  -4   4     1945.45     2030.74     78.91 o 
  -5  -4   4     1557.96     1750.86     66.70 o 
  -4  -4   4     3755.76     3734.70     94.68 o 
  -3  -4   4     3889.94     3833.89     88.13 o 
  -2  -4   4     1330.98     1119.56     28.35 o 
  -1  -4   4     1459.68     1367.46     43.09 o 
   0  -4   4    13297.86    14863.56    170.43 o 
   1  -4   4     7000.33     7027.37    101.26 o 
   2  -4   4      458.76      530.89     23.99 o 
   3  -4   4     4161.37     3989.80     64.83 o 
   4  -4   4       81.30       78.61      7.89 o 
   5  -4   4     6727.62     6538.77     81.27 o 
   6  -4   4       25.19       25.78     10.17 o 
   7  -4   4     3363.61     3218.38     74.06 o 
   8  -4   4      479.87      442.12     31.29 o 
   9  -4   4     2425.46     2355.34    130.30 o 
  -8  -3   4        7.91       19.88     17.48 o 
  -7  -3   4     2726.00     3071.92    105.10 o 
  -6  -3   4      161.58      174.71     27.06 o 
  -5  -3   4    11331.46    12103.43    228.27 o 
  -4  -3   4     1469.60     1458.17     52.53 o 
  -3  -3   4     5241.73     4823.14    102.06 o 
  -2  -3   4     3980.46     3539.56     75.84 o 
  -1  -3   4    14888.90    14453.75    166.76 o 
   0  -3   4     4634.41     4837.88     76.42 o 
   1  -3   4     9571.75     8931.67    112.24 o 
   2  -3   4     7313.23     7151.33     96.49 o 
   3  -3   4     4941.48     4776.56     95.24 o 
   4  -3   4      547.51      528.14     22.94 o 
   5  -3   4     3118.44     3085.51    116.37 o 
   6  -3   4     1787.23     1754.37     50.01 o 
   7  -3   4     1967.06     1990.89     65.26 o 
   8  -3   4     2735.02     2489.51     69.71 o 
   9  -3   4      995.50      919.63     45.21 o 
  -9  -2   4      326.62      369.73     45.38 o 
  -8  -2   4     1484.35     1690.11     80.31 o 
  -7  -2   4       42.16       21.95     16.25 o 
  -6  -2   4     8564.15     8633.20    184.53 o 
  -5  -2   4      580.92      555.13     34.97 o 
  -4  -2   4     8122.34     8295.96    160.26 o 
  -3  -2   4       84.34      109.57     15.01 o 
  -2  -2   4     2739.83     2548.68     61.27 o 
  -1  -2   4     1266.61     1281.64     31.95 o 
   0  -2   4     2592.65     2614.65     42.62 o 
   1  -2   4      789.70      798.57     22.66 o 
   2  -2   4    18767.12    18740.12    325.80 o 
   3  -2   4       14.04       50.36     14.91 o 
   4  -2   4     1780.92     1760.27     62.03 o 
   5  -2   4     1778.83     1775.73     74.74 o 
   6  -2   4     1652.58     1629.55     48.52 o 
   7  -2   4      337.54      345.11     32.83 o 
   8  -2   4     2259.68     2197.39     81.75 o 
   9  -2   4     2069.76     1979.10     67.25 o 
  -9  -1   4      815.17      740.02     56.68 o 
  -8  -1   4      253.88      302.83     38.36 o 
  -7  -1   4     2663.48     2711.37     93.60 o 
  -6  -1   4      198.24      211.35     27.18 o 
  -5  -1   4     6867.55     6747.03    144.81 o 
  -4  -1   4     1608.86     1564.98     53.25 o 
  -3  -1   4    23942.38    24720.28    383.02 o 
  -2  -1   4       10.29       12.37      8.22 o 
  -1  -1   4    10120.72    10474.76    188.00 o 
   0  -1   4     2100.18     2288.87     59.83 o 
   1  -1   4    15102.51    14562.58    297.44 o 
   2  -1   4      836.82      901.69     26.21 o 
   3  -1   4    10346.94    10266.40    245.81 o 
   4  -1   4        3.03       16.92      8.22 o 
   5  -1   4     5984.61     6045.20    101.49 o 
   6  -1   4      158.10      192.85     20.74 o 
   7  -1   4     3267.29     3389.92     79.82 o 
   8  -1   4       76.70      111.77     19.51 o 
   9  -1   4     2769.74     2640.20    104.50 o 
  -9   0   4     1393.25     1484.79     77.47 o 
  -8   0   4      429.55      398.63     41.19 o 
  -7   0   4     1220.00     1364.17     63.46 o 
  -6   0   4      946.39      914.61     47.26 o 
  -5   0   4     2362.42     2317.37     71.73 o 
  -4   0   4     3943.93     3682.42     88.97 o 
  -3   0   4     7751.93     7473.64    141.14 o 
  -2   0   4    12455.95    13093.25    193.05 o 
  -1   0   4     4176.15     4296.33     57.90 o 
   0   0   4       66.53       97.14     22.91 o 
   1   0   4     6650.13     6653.85     71.98 o 
   2   0   4     4825.34     4923.46     57.74 o 
   3   0   4        6.73        6.79      3.75 o 
   4   0   4     1998.84     2092.10     49.50 o 
   5   0   4       44.95       61.15     12.86 o 
   6   0   4     5341.77     5267.38     99.55 o 
   7   0   4      323.91      275.85     33.17 o 
   8   0   4     2390.35     2265.92     90.81 o 
  -9   1   4      384.72      343.35     41.75 o 
  -8   1   4     3353.12     3241.36    107.05 o 
  -7   1   4      256.59      267.51     31.13 o 
  -6   1   4     2349.08     2338.13     77.16 o 
  -5   1   4      144.47       81.71     17.72 o 
  -4   1   4     5745.26     5573.64     91.17 o 
  -3   1   4     4727.90     4776.64     78.49 o 
  -2   1   4    10297.32    10351.51    135.36 o 
  -1   1   4     4097.13     4097.88     66.11 o 
   0   1   4     3253.54     3035.66     38.28 o 
   1   1   4     1222.13     1265.79     26.19 o 
   2   1   4     4887.26     4551.13     56.15 o 
   3   1   4     8233.45     8461.03    138.52 o 
   4   1   4     4861.51     4909.27     84.98 o 
   5   1   4     5973.61     5911.81    140.54 o 
   6   1   4     1089.12     1051.23     56.72 o 
   7   1   4     2167.85     2139.11     84.82 o 
   8   1   4      498.22      463.41     45.06 o 
  -9   2   4     3144.49     3222.04    112.60 o 
  -8   2   4       19.00       21.00     16.76 o 
  -7   2   4     3810.49     3633.48    106.41 o 
  -6   2   4       39.48       61.68     14.30 o 
  -5   2   4     3096.82     2983.15     65.70 o 
  -4   2   4     2123.78     2253.87     52.77 o 
  -3   2   4     8307.03     8441.00    120.67 o 
  -2   2   4      429.53      437.58     20.89 o 
  -1   2   4     6517.06     6300.83     92.41 o 
   0   2   4        4.11       18.27      7.11 o 
   1   2   4     5710.75     5929.73     86.77 o 
   2   2   4     1305.63     1266.59     50.91 o 
   3   2   4     3774.73     3777.15     64.16 o 
   4   2   4     1383.04     1420.09     59.27 o 
   5   2   4     3180.94     3038.35     95.32 o 
   6   2   4     1803.63     1644.21     73.36 o 
   7   2   4      783.40      888.18     55.56 o 
   8   2   4      564.81      493.35     47.70 o 
  -9   3   4      170.28      193.47     33.97 o 
  -8   3   4     1503.30     1554.20     71.33 o 
  -7   3   4       35.75       41.65     15.43 o 
  -6   3   4     3401.97     3415.32     76.06 o 
  -5   3   4      114.60       95.59     30.08 o 
  -4   3   4     4113.52     4150.18     57.64 o 
  -3   3   4      900.29      985.80     20.79 o 
  -2   3   4    14561.97    14440.44    182.87 o 
  -1   3   4      182.98      231.75     16.41 o 
   0   3   4     9053.29     8799.34    121.67 o 
   1   3   4       63.15       40.72      8.95 o 
   2   3   4     6263.32     6214.43     95.78 o 
   3   3   4      454.35      486.31     21.80 o 
   4   3   4     4864.59     4917.54    125.61 o 
   5   3   4      476.33      484.25     41.03 o 
   6   3   4     1621.87     1579.99     73.80 o 
   7   3   4      199.19      225.32     34.69 o 
  -9   4   4      248.84      279.80     38.68 o 
  -8   4   4      708.99      726.88     39.90 o 
  -7   4   4     2232.38     2222.19     63.37 o 
  -6   4   4     2077.47     2136.56     74.20 o 
  -5   4   4     3720.58     3611.70     75.82 o 
  -4   4   4     1727.40     1689.53     46.31 o 
  -3   4   4     2695.34     2516.51     56.12 o 
  -2   4   4     5199.63     5265.46     87.73 o 
  -1   4   4     6740.52     6513.33    101.26 o 
   0   4   4        6.79        1.61      4.26 o 
   1   4   4     3406.02     3565.71     67.46 o 
   2   4   4     1589.68     1510.62     40.87 o 
   3   4   4      910.36      943.09     32.70 o 
   4   4   4      195.34      199.17     28.58 o 
   5   4   4     3211.76     2957.48    100.63 o 
   6   4   4      101.63       96.71     27.06 o 
   7   4   4     1682.84     1603.85     81.23 o 
  -9   5   4     1120.08     1213.01     67.30 o 
  -8   5   4      455.54      413.31     32.80 o 
  -7   5   4     3626.50     3579.55    141.50 o 
  -6   5   4     2944.20     2901.48     70.77 o 
  -5   5   4     1490.84     1513.72     47.10 o 
  -4   5   4     1193.70     1232.99     40.29 o 
  -3   5   4     2533.26     2359.51     55.25 o 
  -2   5   4      864.61      864.19     32.52 o 
  -1   5   4      250.65      217.82     18.65 o 
   0   5   4     2651.62     2649.28     58.60 o 
   1   5   4     1021.73     1014.36     34.90 o 
   2   5   4     2898.84     2867.92     62.68 o 
   3   5   4     1044.17     1096.41     64.42 o 
   4   5   4     3503.59     3671.60    111.08 o 
   5   5   4     1276.99     1314.79     67.62 o 
   6   5   4     1413.93     1468.22     75.52 o 
  -9   6   4        5.25       -3.35     26.54 o 
  -8   6   4     3211.55     3253.78     85.11 o 
  -7   6   4       68.38       91.91     32.07 o 
  -6   6   4     4659.07     4549.21    101.68 o 
  -5   6   4      130.82      116.03     17.75 o 
  -4   6   4     3612.96     3564.58     74.17 o 
  -3   6   4        2.14        5.67      9.56 o 
  -2   6   4     2711.52     2760.73     63.05 o 
  -1   6   4      182.40      137.91     18.64 o 
   0   6   4     1857.18     2039.57     53.33 o 
   1   6   4      359.74      339.12     23.22 o 
   2   6   4     3377.35     3373.56     72.35 o 
   3   6   4      627.92      677.91     45.94 o 
   4   6   4     1470.52     1414.82     68.69 o 
   5   6   4      907.87      793.27     55.76 o 
  -8   7   4      295.76      321.99     55.56 o 
  -7   7   4     1855.41     1957.30    105.14 o 
  -6   7   4      486.10      493.71     55.84 o 
  -5   7   4     2159.15     2238.90    101.18 o 
  -4   7   4      109.91      105.49     26.38 o 
  -3   7   4     2857.35     2778.11    106.49 o 
  -2   7   4        0.31      -15.45     11.54 o 
  -1   7   4     3334.90     3312.21    114.36 o 
   0   7   4        9.78        4.95     14.05 o 
   1   7   4     3197.49     3145.06     71.24 o 
   2   7   4      457.20      481.55     29.06 o 
   3   7   4     1000.22     1043.41     58.59 o 
   4   7   4       41.77       53.65     22.83 o 
  -7   8   4     1730.11     1800.79    102.22 o 
  -6   8   4     1272.86     1007.01     74.80 o 
  -5   8   4      917.54      756.86     65.06 o 
  -4   8   4     3296.68     3081.82    121.82 o 
  -3   8   4      475.54      390.65     45.98 o 
  -2   8   4     1894.29     1964.80     91.48 o 
  -1   8   4      421.07      305.51     40.47 o 
   0   8   4     3274.49     3216.49    117.15 o 
   1   8   4      217.94      256.49     37.56 o 
   2   8   4     1122.32     1080.21     63.15 o 
  -6   9   4     1168.72     1231.25     83.82 o 
  -5   9   4      866.32      756.50     68.53 o 
  -4   9   4     1304.89     1382.57     84.26 o 
  -3   9   4      402.45      325.31     46.30 o 
  -2   9   4      992.12      893.17     65.22 o 
  -1   9   4     1875.70     1906.97     94.08 o 
   0   9   4      510.21      604.71     56.60 o 
   1   9   4      768.86      789.23     59.39 o 
   2   9   4       31.46        8.90     19.04 o 
  -5  10   4     1915.22     1889.17    105.53 o 
  -4  10   4       10.44       15.37     23.63 o 
  -3  10   4     1754.23     1697.37     96.87 o 
  -2  10   4      412.17      314.33     50.13 o 
  -1  10   4     1529.73     1443.20     85.54 o 
   2 -13   5     1625.27     1575.51     92.72 o 
  -1 -12   5      147.19      197.74     41.43 o 
   0 -12   5     1010.31      973.28     69.77 o 
   1 -12   5     1113.12     1131.66     73.48 o 
   2 -12   5     1914.02     1796.56     93.56 o 
   3 -12   5     2043.16     2218.98    107.73 o 
   4 -12   5     1562.93     1563.18     61.96 o 
   5 -12   5     1397.69     1369.97     59.80 o 
   6 -12   5     1624.63     1532.25     97.99 o 
  -3 -11   5     1129.21     1196.21     78.83 o 
  -2 -11   5       24.07       39.52     21.04 o 
  -1 -11   5     1435.13     1680.49     85.98 o 
   0 -11   5      100.59       48.50     22.79 o 
   1 -11   5     2984.76     2859.05    111.84 o 
   2 -11   5      176.57      185.32     36.28 o 
   3 -11   5     3053.56     3032.88    122.14 o 
   4 -11   5      971.05      959.91     71.17 o 
   5 -11   5     2400.39     2333.43     74.31 o 
   6 -11   5      180.91      166.01     42.19 o 
   7 -11   5     1552.53     1604.29     97.35 o 
  -4 -10   5     1678.77     1718.61     94.40 o 
  -3 -10   5       25.07        4.07     15.21 o 
  -2 -10   5     1372.53     1259.23     72.57 o 
  -1 -10   5       81.10       66.30     24.07 o 
   0 -10   5     3654.46     3743.72    125.41 o 
   1 -10   5      552.18      473.27     45.74 o 
   2 -10   5     3634.25     3411.71    119.82 o 
   3 -10   5        0.40        2.20     17.60 o 
   4 -10   5     3485.66     3375.55    128.61 o 
   5 -10   5       47.09       37.46     15.43 o 
   6 -10   5     1822.39     1939.30    101.70 o 
   7 -10   5      235.61      213.42     45.30 o 
   8 -10   5     1710.03     1777.60    100.98 o 
  -5  -9   5      848.24      923.43     70.45 o 
  -4  -9   5     1106.79     1211.41     74.56 o 
  -3  -9   5     1124.66     1075.18     65.54 o 
  -2  -9   5      598.07      580.88     48.86 o 
  -1  -9   5     3248.83     3205.75    109.53 o 
   0  -9   5     1512.77     1500.36     72.49 o 
   1  -9   5     3382.39     3249.18    109.41 o 
   2  -9   5     1228.74     1200.80     65.78 o 
   3  -9   5     2067.89     2076.76     90.89 o 
   4  -9   5      728.95      612.77     56.24 o 
   5  -9   5     1858.49     1920.10     60.02 o 
   6  -9   5       72.89       62.07     29.38 o 
   7  -9   5     1564.64     1400.49     85.18 o 
   8  -9   5      467.94      402.38     56.28 o 
  -6  -8   5        9.07       17.12     20.68 o 
  -5  -8   5     2734.34     2954.61    119.90 o 
  -4  -8   5     1523.66     1736.45     84.02 o 
  -3  -8   5     2455.03     2405.38     94.04 o 
  -2  -8   5     1138.23      997.91     56.40 o 
  -1  -8   5     1949.06     1847.85     75.72 o 
   0  -8   5     3229.11     3245.27    104.62 o 
   1  -8   5      696.82      689.01     45.50 o 
   2  -8   5     1165.25     1167.07     62.03 o 
   3  -8   5     2437.12     2352.61     94.80 o 
   4  -8   5     3722.05     4163.95    139.18 o 
   5  -8   5     1512.13     1423.48     81.35 o 
   6  -8   5     1130.28     1061.57     71.09 o 
   7  -8   5     1259.10     1279.87     80.47 o 
   8  -8   5     1144.67     1191.93     80.39 o 
   9  -8   5     1158.63     1140.01     82.74 o 
  -6  -7   5     1640.80     1766.43     77.71 o 
  -5  -7   5       71.96       38.80     18.28 o 
  -4  -7   5     4538.09     4603.97    104.16 o 
  -3  -7   5      234.16      222.03     20.10 o 
  -2  -7   5     3647.24     3682.02    110.20 o 
  -1  -7   5     2569.15     2527.56     85.30 o 
   0  -7   5     2673.44     2698.24     88.85 o 
   1  -7   5      114.94      125.17     23.35 o 
   3  -7   5      474.33      447.60     43.51 o 
   4  -7   5     6762.41     6655.11    178.90 o 
   5  -7   5      362.12      492.63     50.65 o 
   6  -7   5     2449.77     2350.02    102.82 o 
   7  -7   5     1172.23     1079.10     73.52 o 
   8  -7   5     2557.77     2604.36    118.03 o 
   9  -7   5      579.76      720.90     71.53 o 
  -7  -6   5     1531.32     1587.73     78.31 o 
  -6  -6   5       35.42       52.73     20.56 o 
  -5  -6   5     1566.80     1587.73     66.02 o 
  -4  -6   5      209.75      211.63     24.83 o 
  -3  -6   5     3878.91     3766.10     81.35 o 
  -2  -6   5      139.58      164.59     14.87 o 
  -1  -6   5     5460.13     5221.07     77.43 o 
   0  -6   5      125.32      163.02     12.09 o 
   1  -6   5     6123.28     6123.95     82.35 o 
   2  -6   5      680.07      791.44     47.46 o 
   3  -6   5     8779.58     8832.94    148.98 o 
   4  -6   5       54.16       63.98     19.52 o 
   5  -6   5     3264.37     3313.84     65.73 o 
   6  -6   5      520.57      482.09     25.84 o 
   7  -6   5     1394.27     1305.13     77.59 o 
   8  -6   5     1004.24      896.25     67.34 o 
   9  -6   5     1838.87     1884.93    103.74 o 
  -8  -5   5     1070.65     1122.72     70.33 o 
  -7  -5   5       75.22      115.31     27.82 o 
  -6  -5   5      948.50     1016.75     56.56 o 
  -5  -5   5     3040.99     2971.77     91.64 o 
  -4  -5   5     2506.76     2652.65     78.75 o 
  -3  -5   5     1417.41     1427.54     37.81 o 
  -2  -5   5     5474.13     5486.68     82.42 o 
  -1  -5   5     4216.37     4194.18     65.15 o 
   0  -5   5     8509.42     8938.39    114.56 o 
   1  -5   5      451.87      480.60     23.99 o 
   2  -5   5    11616.52    11490.86    142.60 o 
   3  -5   5     1119.23     1122.77     30.30 o 
   4  -5   5     4113.14     4108.80     72.32 o 
   5  -5   5      316.93      327.53     21.46 o 
   6  -5   5     4752.99     4695.72     88.67 o 
   7  -5   5       49.46       48.18     18.20 o 
   8  -5   5      302.15      299.62     47.62 o 
   9  -5   5        0.15       -8.09     12.29 o 
  -8  -4   5      952.02     1030.32     66.06 o 
  -7  -4   5      801.44      770.00     53.33 o 
  -6  -4   5     2249.01     2558.34     89.49 o 
  -5  -4   5      649.33      659.07     41.15 o 
  -4  -4   5     4451.06     4380.88    105.53 o 
  -3  -4   5     2491.86     2254.15     63.34 o 
  -2  -4   5     8912.32     9214.45    154.05 o 
  -1  -4   5     3238.90     3152.61     52.48 o 
   0  -4   5     7172.20     7716.51    101.21 o 
   1  -4   5     9480.55     9547.49    120.80 o 
   2  -4   5      516.94      519.86     27.82 o 
   3  -4   5     2673.84     2684.35     52.48 o 
   4  -4   5     1395.08     1397.21     66.84 o 
   5  -4   5     4906.66     4823.55     86.37 o 
   6  -4   5      699.94      741.62     39.68 o 
   7  -4   5     1120.48     1067.02     41.89 o 
   8  -4   5       92.74      102.60     28.64 o 
   9  -4   5     1509.69     1581.17     59.38 o 
  -8  -3   5       32.48       32.97     22.43 o 
  -7  -3   5     3324.83     3701.93    116.87 o 
  -6  -3   5      159.60      136.95     24.87 o 
  -5  -3   5     4621.01     4581.57    115.35 o 
  -4  -3   5      125.57      140.18     20.08 o 
  -3  -3   5     3010.66     2660.00     69.69 o 
  -2  -3   5     2709.91     2578.13     46.94 o 
  -1  -3   5    14642.68    14548.99    416.07 o 
   0  -3   5     4291.50     4538.16     67.02 o 
   1  -3   5    22474.02    22854.54    257.80 o 
   2  -3   5     1805.65     1831.23     40.13 o 
   3  -3   5     9484.43     9583.79    130.15 o 
   4  -3   5     1516.96     1554.80     41.22 o 
   5  -3   5     1879.00     1748.55     47.76 o 
   6  -3   5     3188.67     3034.56     69.83 o 
   7  -3   5     2008.56     2014.79     59.28 o 
   8  -3   5      482.34      472.01     68.55 o 
   9  -3   5      720.91      665.47     41.73 o 
  -9  -2   5      564.80      593.73     55.64 o 
  -8  -2   5     3129.84     3183.68    113.28 o 
  -7  -2   5      463.38      460.42     41.75 o 
  -6  -2   5     2531.44     2677.08     88.09 o 
  -5  -2   5      337.83      332.05     29.70 o 
  -4  -2   5     2095.41     1923.17     61.83 o 
  -3  -2   5        5.20       -5.39      7.66 o 
  -2  -2   5    10819.86    10876.13    223.34 o 
  -1  -2   5      824.00      810.44     22.72 o 
   0  -2   5    11808.43    12272.52    147.04 o 
   1  -2   5        7.40        5.24      6.43 o 
   2  -2   5    14212.02    13767.64    506.90 o 
   3  -2   5      454.81      419.23     20.66 o 
   4  -2   5     1864.37     1956.95     47.97 o 
   5  -2   5      399.97      376.66     23.97 o 
   6  -2   5     3251.29     3105.43     71.81 o 
   7  -2   5     2137.92     1889.20     46.02 o 
   8  -2   5     1371.97     1272.13     51.04 o 
   9  -2   5      601.64      542.70     38.65 o 
  -9  -1   5      497.59      538.65     52.57 o 
  -8  -1   5     2018.53     2045.99     87.01 o 
  -7  -1   5     2016.46     2023.76     80.11 o 
  -6  -1   5      791.58      712.40     42.95 o 
  -5  -1   5     4227.48     3907.69    101.46 o 
  -4  -1   5     1246.49     1128.27     45.90 o 
  -3  -1   5    11113.80    10775.74    191.75 o 
  -2  -1   5     1037.96      962.16     24.55 o 
  -1  -1   5     7640.70     7673.74    135.07 o 
   0  -1   5     2501.29     2652.20     45.83 o 
   1  -1   5     8437.57     8054.22    150.20 o 
   2  -1   5      850.62      892.50     27.49 o 
   3  -1   5     5532.66     5226.55     84.29 o 
   4  -1   5       34.99       41.35     10.75 o 
   5  -1   5     3501.56     3454.91     73.00 o 
   6  -1   5      139.75       90.47     16.15 o 
   7  -1   5     5256.11     5335.22    107.27 o 
   8  -1   5       71.07       70.20     17.52 o 
  -9   0   5     1765.49     1666.20     83.22 o 
  -8   0   5      218.50      225.68     34.09 o 
  -7   0   5     2548.13     2455.87     87.57 o 
  -6   0   5     1753.87     1703.12     66.10 o 
  -5   0   5     1934.50     1960.29     67.34 o 
  -4   0   5     8904.67     9156.40    175.70 o 
  -3   0   5     6651.68     6611.17    155.71 o 
  -2   0   5     6750.58     6752.54    115.35 o 
  -1   0   5     4069.62     4163.02     52.09 o 
   0   0   5      259.73      475.01     14.61 o 
   1   0   5     3536.71     3581.53     47.47 o 
   2   0   5     1583.84     1516.91     27.83 o 
   3   0   5     1381.74     1454.52     38.74 o 
   4   0   5     3670.29     3695.90     72.23 o 
   5   0   5     1919.34     1986.62     55.76 o 
   6   0   5     3612.19     3589.90     80.79 o 
   7   0   5       16.14       18.86     13.01 o 
   8   0   5     2215.02     2031.02     87.37 o 
  -9   1   5       21.28       10.98     19.56 o 
  -8   1   5     2354.33     2148.37     86.50 o 
  -7   1   5      710.46      673.16     45.26 o 
  -6   1   5     3629.58     3660.86    103.02 o 
  -5   1   5     1040.60     1101.09     39.39 o 
  -4   1   5     4123.43     3974.73     76.03 o 
  -3   1   5     1066.39     1094.99     34.80 o 
  -2   1   5     7917.63     7887.57     94.25 o 
  -1   1   5     1297.44     1330.69     35.72 o 
   0   1   5     4569.86     4385.63     53.03 o 
   1   1   5     2551.60     2698.09     39.50 o 
   2   1   5    10555.89    10284.72    129.40 o 
   3   1   5     3728.30     3619.38     67.55 o 
   4   1   5     4464.88     4501.65    172.29 o 
   5   1   5     1614.18     1657.90     69.25 o 
   6   1   5     3924.14     3775.82    116.03 o 
   7   1   5     1493.72     1512.93     75.00 o 
   8   1   5      220.66      193.83     34.33 o 
  -9   2   5     1156.34     1178.52     67.97 o 
  -8   2   5        2.87       13.53     17.76 o 
  -7   2   5     2551.79     2432.84     86.26 o 
  -6   2   5      352.61      301.26     25.01 o 
  -5   2   5     4490.08     4647.31     89.60 o 
  -4   2   5       37.09       42.63     12.65 o 
  -3   2   5     6732.63     7063.84    109.74 o 
  -2   2   5      118.48      161.50     17.70 o 
  -1   2   5     7992.38     7850.46    113.93 o 
   0   2   5     1048.11      981.17     30.66 o 
   1   2   5     5971.45     6227.51     94.66 o 
   2   2   5      154.32      135.98     13.75 o 
   3   2   5     5668.02     5688.29    133.36 o 
   4   2   5      792.19      802.49     46.62 o 
   5   2   5     4904.51     4816.15    131.28 o 
   6   2   5      160.62      133.04     28.14 o 
   7   2   5      941.01      913.25     60.23 o 
  -9   3   5      429.06      477.10     47.94 o 
  -8   3   5      567.68      576.77     47.70 o 
  -7   3   5      597.36      673.01     36.47 o 
  -6   3   5     3248.18     3262.09     76.59 o 
  -5   3   5     1225.41     1322.60     77.85 o 
  -4   3   5     3937.44     3981.45     79.02 o 
  -3   3   5     1413.86     1463.61     42.97 o 
  -2   3   5    10557.08    10159.77    142.76 o 
  -1   3   5      103.21       82.05     12.91 o 
   0   3   5     9338.78     9232.74    131.38 o 
   1   3   5        0.87        8.81      7.73 o 
   2   3   5     2494.86     2418.05     53.28 o 
   3   3   5       47.62       29.22     14.41 o 
   4   3   5     1801.68     1867.41     73.56 o 
   5   3   5      414.26      425.45     40.91 o 
   6   3   5     3893.14     3755.14    122.26 o 
   7   3   5      100.36      141.22     30.85 o 
  -9   4   5      225.44      248.75     38.04 o 
  -8   4   5     1796.47     1710.73     60.75 o 
  -7   4   5      995.96     1016.78     51.63 o 
  -6   4   5     2957.44     2947.69     73.06 o 
  -5   4   5     2114.25     2098.34     57.77 o 
  -4   4   5     1165.62     1151.34     40.75 o 
  -3   4   5     2074.59     2072.79     73.00 o 
  -2   4   5     5610.45     5684.73     96.23 o 
  -1   4   5     5310.81     5265.38     91.27 o 
   0   4   5     1244.84     1245.27     39.42 o 
   1   4   5     1689.61     1737.76     46.90 o 
   2   4   5     2116.74     2075.96     56.86 o 
   3   4   5     1725.24     1775.89     71.37 o 
   4   4   5       47.63       32.85     17.96 o 
   5   4   5      779.40      934.60     57.52 o 
   6   4   5       81.63       73.64     25.71 o 
  -9   5   5     1160.43     1246.32    102.82 o 
  -8   5   5      363.29      397.78     33.40 o 
  -7   5   5     2529.62     2537.45     72.02 o 
  -6   5   5      321.96      343.68     27.92 o 
  -5   5   5     2802.44     2784.03     68.62 o 
  -4   5   5      331.75      357.12     25.43 o 
  -3   5   5     4915.62     4617.35     87.70 o 
  -2   5   5      428.72      457.02     37.72 o 
  -1   5   5     2372.38     2240.15     72.07 o 
   0   5   5     2915.91     2980.32     70.89 o 
   1   5   5     2438.61     2561.48     61.41 o 
   2   5   5     1767.20     1796.15     50.67 o 
   3   5   5      639.96      655.88     45.74 o 
   4   5   5      891.66      893.77     56.00 o 
   5   5   5      608.51      715.67     53.37 o 
  -8   6   5     2093.12     2323.40    121.22 o 
  -7   6   5       10.43       12.92     14.72 o 
  -6   6   5     1640.28     1649.64    139.56 o 
  -5   6   5       80.10       68.91     15.98 o 
  -4   6   5     5221.66     4982.05    187.62 o 
  -3   6   5       10.51       33.91     17.86 o 
  -2   6   5     2729.77     2681.87     65.42 o 
  -1   6   5       14.22       32.17     12.22 o 
   0   6   5     4659.96     4798.97    171.67 o 
   1   6   5      336.57      373.91     28.68 o 
   2   6   5     1288.05     1424.49     47.68 o 
   3   6   5     1194.93     1106.32     60.51 o 
   4   6   5     2221.39     2257.10     91.84 o 
   5   6   5        6.25       16.17     21.59 o 
  -8   7   5      243.69      252.94     51.25 o 
  -7   7   5      634.08      678.43     68.61 o 
  -6   7   5      229.67      283.87     47.54 o 
  -5   7   5     3669.40     3644.06    136.39 o 
  -4   7   5       49.22       19.52     20.32 o 
  -3   7   5     1516.47     1393.18     76.60 o 
  -2   7   5       84.99       58.08     22.31 o 
  -1   7   5     2682.81     2695.68    105.45 o 
   0   7   5      117.26       95.08     25.07 o 
   1   7   5     1501.07     1499.43     50.24 o 
   2   7   5       22.36       22.28     12.81 o 
   3   7   5     2612.15     2674.41    100.07 o 
  -7   8   5      743.17      691.56     71.97 o 
  -6   8   5      993.00     1049.60     78.63 o 
  -5   8   5      539.66      475.46     56.40 o 
  -4   8   5     1284.80     1202.75     77.35 o 
  -3   8   5      425.70      522.24     55.16 o 
  -2   8   5      637.68      676.55     59.75 o 
  -1   8   5     1218.59     1153.50     71.37 o 
   0   8   5     1552.89     1691.83     84.70 o 
   1   8   5      312.14      300.96     41.47 o 
  -6   9   5     1361.57     1388.71     92.32 o 
  -5   9   5      278.98      351.49     55.44 o 
  -4   9   5     1778.53     1763.83     98.67 o 
  -3   9   5      179.75      226.32     44.47 o 
  -2   9   5      866.54      899.40     68.29 o 
  -1   9   5      503.54      557.29     58.28 o 
   0   9   5      599.41      577.37     57.36 o 
   2 -13   6      766.17      839.01     68.45 o 
   3 -13   6      274.50      342.75     54.36 o 
  -1 -12   6      222.43      227.04     43.35 o 
   0 -12   6     1448.46     1473.49     84.66 o 
   1 -12   6      356.40      360.51     48.02 o 
   2 -12   6     1453.06     1435.89     83.90 o 
   3 -12   6      726.59      829.47     67.50 o 
   4 -12   6     1281.62     1416.61     91.13 o 
   5 -12   6      326.67      284.35     53.01 o 
   6 -12   6     1066.84     1139.69     87.93 o 
  -3 -11   6     2359.20     2369.82    110.96 o 
  -2 -11   6        0.85       -0.60     15.37 o 
  -1 -11   6     2378.66     2492.16    108.57 o 
   0 -11   6        7.87       22.79     18.48 o 
   1 -11   6     3136.89     2846.84    113.52 o 
   2 -11   6       96.23       84.94     27.06 o 
   3 -11   6     3394.63     3288.30    129.28 o 
   4 -11   6      966.11      975.56     74.40 o 
   5 -11   6     2821.13     2649.14    124.49 o 
   6 -11   6      281.27      208.79     45.10 o 
   7 -11   6     1804.29     1881.82    107.37 o 
  -4 -10   6     1212.02     1109.35     75.40 o 
  -3 -10   6      620.08      683.38     55.52 o 
  -2 -10   6     1433.10     1514.21     80.03 o 
  -1 -10   6      819.24      768.04     56.24 o 
   0 -10   6     6437.37     6101.89    169.88 o 
   1 -10   6      689.71      648.81     51.77 o 
   2 -10   6     2638.81     2647.71    105.57 o 
   3 -10   6       46.80       36.64     23.15 o 
   4 -10   6     4428.14     4341.17    151.92 o 
   5 -10   6      357.40      367.30     52.73 o 
   6 -10   6     2026.12     2234.83    112.64 o 
   7 -10   6       40.55       52.33     31.01 o 
  -5  -9   6      439.34      598.72     60.31 o 
  -4  -9   6     1499.25     1567.05     83.86 o 
  -3  -9   6      444.67      484.37     47.90 o 
  -2  -9   6     1241.74     1228.22     67.02 o 
  -1  -9   6     2340.78     2277.89     90.81 o 
   0  -9   6     1382.37     1433.14     70.57 o 
   1  -9   6     2604.33     2543.61     96.75 o 
   2  -9   6      276.41      299.44     38.40 o 
   3  -9   6     4943.47     4881.73    151.44 o 
   4  -9   6      458.40      380.15     48.18 o 
   5  -9   6     3355.09     3262.03    129.48 o 
   6  -9   6       17.96       30.45     24.99 o 
   7  -9   6     1710.45     1625.65     94.64 o 
   8  -9   6      496.30      496.34     62.31 o 
  -6  -8   6      377.84      326.22     49.45 o 
  -5  -8   6     3563.29     3747.92    135.23 o 
  -4  -8   6       29.92       26.02     17.64 o 
  -3  -8   6     3871.25     4002.41    127.89 o 
  -2  -8   6      184.24      203.61     30.45 o 
  -1  -8   6     2314.98     2208.00     84.38 o 
   0  -8   6     1022.40     1015.63     56.04 o 
   1  -8   6      960.72      934.56     54.84 o 
   2  -8   6     1449.03     1321.90     67.10 o 
   3  -8   6     7118.43     6824.03    181.93 o 
   4  -8   6     2050.82     2078.12     97.35 o 
   5  -8   6     1991.66     2104.70     99.79 o 
   6  -8   6      985.65     1066.72     74.12 o 
   7  -8   6     2021.10     1870.68     98.19 o 
   8  -8   6      906.16      915.92     74.32 o 
  -6  -7   6     1923.40     2072.89     84.82 o 
  -5  -7   6        0.45        7.61     10.53 o 
  -4  -7   6     3252.92     3291.48     71.76 o 
  -3  -7   6       37.35       27.44     10.34 o 
  -2  -7   6     3223.22     3218.01    101.50 o 
  -1  -7   6        0.65        8.74     10.38 o 
   0  -7   6     2128.30     2141.27     79.39 o 
   1  -7   6      383.34      420.58     37.32 o 
   2  -7   6     9428.47     9061.33    204.76 o 
   3  -7   6      163.06      136.83     29.18 o 
   4  -7   6     7604.01     7253.03    192.75 o 
   5  -7   6      273.25      349.97     45.70 o 
   6  -7   6     2675.71     2565.92    110.68 o 
   7  -7   6      237.04      240.41     43.99 o 
   8  -7   6      629.42      545.75     61.63 o 
   9  -7   6      688.46      675.48     70.65 o 
  -7  -6   6     1390.40     1584.54     78.47 o 
  -6  -6   6      115.52      130.92     27.70 o 
  -5  -6   6     1982.30     1989.47     74.20 o 
  -4  -6   6      892.14      922.84     56.32 o 
  -3  -6   6     4907.92     4850.02     83.21 o 
  -2  -6   6       73.23      122.57     15.77 o 
  -1  -6   6     6095.68     6058.61     89.53 o 
   0  -6   6      459.21      498.36     20.05 o 
   1  -6   6     8897.20     9162.44    219.31 o 
   2  -6   6      148.42      160.13     13.49 o 
   3  -6   6     5837.73     5874.41     89.40 o 
   4  -6   6     1717.59     1830.98     44.61 o 
   5  -6   6     5270.81     5400.90     93.47 o 
   6  -6   6      202.61      193.91     37.36 o 
   7  -6   6     2745.39     2834.51    119.35 o 
   8  -6   6       51.49       52.29     26.86 o 
   9  -6   6     1660.35     1743.64    102.66 o 
  -7  -5   6     1868.90     1995.98     86.22 o 
  -6  -5   6      775.38      662.86     46.74 o 
  -5  -5   6     1064.39     1212.65     56.24 o 
  -4  -5   6     1091.70      977.43     45.86 o 
  -3  -5   6      140.49      135.64     14.28 o 
  -2  -5   6     3742.57     3637.79     63.90 o 
  -1  -5   6     2761.01     2796.22     52.81 o 
   0  -5   6     5168.80     5160.45     77.82 o 
   1  -5   6      109.95      137.38     11.99 o 
   2  -5   6     2132.08     1984.40     43.59 o 
   3  -5   6     1254.66     1231.07     34.54 o 
   4  -5   6     4513.67     4473.36    235.10 o 
   5  -5   6      648.27      594.44     28.19 o 
   6  -5   6     5934.62     5642.43    102.16 o 
   7  -5   6      197.56      187.64     21.67 o 
   8  -5   6     3155.88     3041.11    123.46 o 
   9  -5   6        0.77       12.40     13.75 o 
  -8  -4   6     2389.63     2397.32    100.94 o 
  -7  -4   6      408.98      439.94     43.43 o 
  -6  -4   6     4514.77     4416.33    123.30 o 
  -5  -4   6      450.23      499.45     36.20 o 
  -4  -4   6     2667.91     2440.31     73.84 o 
  -3  -4   6      885.06      848.17     28.76 o 
  -2  -4   6     4115.73     4020.83     66.83 o 
  -1  -4   6     2182.80     2276.54     44.85 o 
   0  -4   6     5049.24     5106.59     76.94 o 
   1  -4   6     1241.11     1113.46     30.34 o 
   2  -4   6     2097.36     2070.84     45.08 o 
   3  -4   6     1164.27     1118.33     34.07 o 
   4  -4   6     2313.13     2357.76     65.80 o 
   5  -4   6     6891.77     7036.02    114.63 o 
   6  -4   6     1369.91     1473.25     47.64 o 
   7  -4   6     3178.48     3023.87     58.77 o 
   8  -4   6      643.14      564.86     41.01 o 
   9  -4   6      838.95      754.25     43.12 o 
  -8  -3   6      174.00      131.04     31.13 o 
  -7  -3   6     4718.58     4698.56    134.95 o 
  -6  -3   6       23.03       43.63     17.48 o 
  -5  -3   6     1248.13     1115.58     51.85 o 
  -4  -3   6      152.82      121.10     19.96 o 
  -3  -3   6     5303.21     5210.85     81.38 o 
  -2  -3   6      203.90      183.06     13.38 o 
  -1  -3   6    11562.57    11650.07    144.77 o 
   0  -3   6     2136.87     2201.00     91.76 o 
   1  -3   6    13481.55    13352.46    165.40 o 
   2  -3   6     1480.50     1521.38     59.45 o 
   3  -3   6     2831.13     2708.30     56.66 o 
   4  -3   6     1172.02     1227.72     38.81 o 
   5  -3   6     2626.04     2656.32     62.80 o 
   6  -3   6      351.25      370.69     30.14 o 
   7  -3   6     1351.68     1358.74     59.41 o 
   8  -3   6      978.68     1030.12     84.24 o 
   9  -3   6      540.85      576.62     61.61 o 
  -9  -2   6      580.76      490.47     52.09 o 
  -8  -2   6      730.94      829.11     57.56 o 
  -7  -2   6      878.98      831.66     52.65 o 
  -6  -2   6     4926.70     4409.70    119.31 o 
  -5  -2   6      403.81      358.63     31.13 o 
  -4  -2   6     5976.14     6012.24    131.72 o 
  -3  -2   6      421.86      312.89     25.78 o 
  -2  -2   6    10016.13     9968.98    127.53 o 
  -1  -2   6      393.96      486.92     19.03 o 
   0  -2   6    25499.33    26692.67    298.31 o 
   1  -2   6     1354.74     1504.96     36.92 o 
   2  -2   6    18286.08    19005.47    227.61 o 
   3  -2   6       77.46       40.04     10.04 o 
   4  -2   6     2338.30     2279.51     55.00 o 
   5  -2   6      189.30      222.54     21.09 o 
   6  -2   6     2128.46     1969.03     57.58 o 
   7  -2   6       15.97        6.93     18.04 o 
   8  -2   6     1726.24     1642.06     59.17 o 
  -9  -1   6       96.80       63.22     26.58 o 
  -8  -1   6     1628.65     1551.13     75.52 o 
  -7  -1   6      613.97      667.02     46.46 o 
  -6  -1   6     1583.37     1540.83     64.94 o 
  -5  -1   6     3857.33     3874.05    103.62 o 
  -4  -1   6     1855.30     1741.56     61.75 o 
  -3  -1   6    10359.71    10332.45    191.35 o 
  -2  -1   6     2825.38     2835.59     60.97 o 
  -1  -1   6     3521.58     3613.66     57.79 o 
   0  -1   6       22.93       24.49      7.11 o 
   1  -1   6    10256.67    10759.79    139.16 o 
   2  -1   6       11.27        3.29      7.06 o 
   3  -1   6     6090.83     5635.91     91.82 o 
   4  -1   6      580.20      639.28     36.36 o 
   5  -1   6     3541.15     3556.48     76.39 o 
   6  -1   6      860.27      756.32     36.13 o 
   7  -1   6     2490.58     2423.65     70.17 o 
   8  -1   6       89.73       95.54     19.91 o 
  -9   0   6     1584.89     1563.30     80.79 o 
  -8   0   6        5.46       16.84     16.40 o 
  -7   0   6     2071.57     2090.61     81.91 o 
  -6   0   6     1971.75     2006.71     75.44 o 
  -5   0   6     2538.85     2443.26     78.99 o 
  -4   0   6     4298.27     4247.13    106.57 o 
  -3   0   6     3795.86     3626.83     70.47 o 
  -2   0   6     2034.60     2073.47     34.32 o 
  -1   0   6     5140.99     5025.22     61.55 o 
   0   0   6     1139.29      975.63     22.42 o 
   1   0   6     4379.33     4343.71     61.85 o 
   2   0   6     7216.44     7299.76     92.49 o 
   3   0   6     2091.74     1926.44     47.15 o 
   4   0   6     3595.27     3595.30     73.12 o 
   5   0   6      481.76      502.78     28.58 o 
   6   0   6     2488.63     2313.00     64.43 o 
   7   0   6      361.27      401.82     43.07 o 
   8   0   6     1749.56     1747.27     83.58 o 
  -9   1   6       76.35      110.92     29.70 o 
  -8   1   6     2167.27     2155.76     88.09 o 
  -7   1   6      312.01      312.53     35.68 o 
  -6   1   6     4164.67     3771.11    107.69 o 
  -5   1   6      154.64      177.70     20.58 o 
  -4   1   6     2936.33     2882.21     65.24 o 
  -3   1   6     1328.50     1382.28     41.48 o 
  -2   1   6     5465.51     5439.77     91.53 o 
  -1   1   6      111.12      130.06     21.95 o 
   0   1   6     9470.12     9437.45    100.65 o 
   1   1   6      503.88      504.20     16.76 o 
   2   1   6     6753.15     6576.69     79.51 o 
   3   1   6     1286.12     1250.05     38.10 o 
   4   1   6     2584.62     2605.85     61.17 o 
   5   1   6     1773.40     1709.23     73.56 o 
   6   1   6      488.60      502.05     45.94 o 
   7   1   6      704.85      677.07     52.13 o 
  -9   2   6     1676.65     1835.28     86.58 o 
  -8   2   6        3.71       -4.07     16.44 o 
  -7   2   6     2887.37     2722.51     94.96 o 
  -6   2   6      963.74      934.72     40.67 o 
  -5   2   6     3662.65     3995.06     84.49 o 
  -4   2   6       42.97       54.28     34.13 o 
  -3   2   6     3363.55     3358.40    140.88 o 
  -2   2   6        0.45        4.84     30.65 o 
  -1   2   6    12085.29    12214.30    165.75 o 
   0   2   6      124.72      117.71     17.94 o 
   1   2   6     9569.66     9783.65    137.91 o 
   2   2   6      371.34      335.95     55.34 o 
   3   2   6     4246.93     3958.63    110.64 o 
   4   2   6      387.65      355.88     36.72 o 
   5   2   6     2358.19     2231.07     87.81 o 
   6   2   6      278.15      250.47     36.72 o 
   7   2   6     1774.28     2030.54     92.68 o 
  -9   3   6      192.82      142.58     32.09 o 
  -8   3   6     1036.98     1127.79     64.42 o 
  -7   3   6     1516.51     1554.38     56.08 o 
  -6   3   6     1890.67     1893.40    109.15 o 
  -5   3   6      540.48      717.36     86.89 o 
  -4   3   6     3798.23     3838.11     80.39 o 
  -3   3   6     1342.42     1335.23     43.89 o 
  -2   3   6     4603.07     4509.48    129.34 o 
  -1   3   6      464.27      442.88     25.56 o 
   0   3   6     6047.33     5824.29    127.25 o 
   1   3   6     3073.18     3000.61     63.98 o 
   2   3   6     1887.63     1866.76     48.87 o 
   3   3   6      194.61      153.47     26.42 o 
   4   3   6     5996.37     6084.92    155.63 o 
   5   3   6       50.65       48.02     21.63 o 
   6   3   6     2033.03     1916.79     88.53 o 
  -9   4   6      121.21      134.55     32.17 o 
  -8   4   6      788.81      792.85     44.51 o 
  -7   4   6      455.08      422.14     33.64 o 
  -6   4   6      394.52      425.49     31.91 o 
  -5   4   6     1048.57      987.41     41.33 o 
  -4   4   6     3453.76     3625.68    101.54 o 
  -3   4   6     1916.94     1869.15     52.90 o 
  -2   4   6      905.45      837.57     34.79 o 
  -1   4   6     3538.40     4099.06    388.95 o 
   0   4   6     1732.12     1728.05     49.50 o 
   1   4   6     2693.24     2655.30     62.45 o 
   2   4   6     1748.03     1795.38     66.44 o 
   3   4   6     3053.89     3082.74    102.82 o 
   4   4   6      556.13      516.74     45.90 o 
   5   4   6     2188.28     2243.93     93.96 o 
   6   4   6      144.93      154.15     35.12 o 
  -8   5   6        1.53       16.48     18.06 o 
  -7   5   6     1884.77     1953.56     74.80 o 
  -6   5   6        1.72       13.71     17.10 o 
  -5   5   6     2823.45     2861.11     72.84 o 
  -4   5   6      389.03      382.32     27.67 o 
  -3   5   6     4421.46     4231.68     86.42 o 
  -2   5   6      104.96      105.86     50.59 o 
  -1   5   6     1900.24     1968.00     55.70 o 
   0   5   6      824.00      811.58     35.89 o 
   1   5   6     2326.31     2441.19     63.01 o 
   2   5   6     1742.97     1644.25     72.60 o 
   3   5   6     1317.60     1303.62     67.42 o 
   4   5   6      494.26      480.57     46.78 o 
   5   5   6     1263.69     1234.68     71.61 o 
  -8   6   6     1312.26     1463.55     98.07 o 
  -7   6   6       68.85      132.00     23.73 o 
  -6   6   6     1651.03     1648.41     57.11 o 
  -5   6   6        3.25       22.03     13.28 o 
  -4   6   6     5368.91     5028.21    100.47 o 
  -3   6   6       60.83       67.29     15.57 o 
  -2   6   6     2729.28     2739.78     70.85 o 
  -1   6   6       11.08        6.60     17.66 o 
   0   6   6     2814.49     2849.20     71.38 o 
   1   6   6      355.80      371.98     37.42 o 
   2   6   6      943.04      866.75     56.20 o 
   3   6   6       11.04        5.31     18.28 o 
   4   6   6     2090.48     2308.91     97.79 o 
  -7   7   6     1141.41     1153.82     84.14 o 
  -6   7   6      177.29      182.41     43.47 o 
  -5   7   6     2232.85     2041.12    103.50 o 
  -4   7   6      116.72       96.03     31.65 o 
  -3   7   6     3254.02     3258.44    125.49 o 
  -2   7   6      367.51      316.92     44.23 o 
  -1   7   6     3511.87     3731.59    131.32 o 
   0   7   6      776.93      694.04     54.04 o 
   1   7   6      753.37      907.44     94.42 o 
   2   7   6       32.85       -3.79     17.84 o 
   3   7   6     1269.56     1121.17     66.94 o 
  -6   8   6      945.15      922.99     80.43 o 
  -5   8   6     1050.12     1140.16     80.87 o 
  -4   8   6      495.97      336.64     50.25 o 
  -3   8   6      295.08      239.37     43.07 o 
  -2   8   6     1800.79     1806.46     96.03 o 
  -1   8   6      693.97      613.33     58.63 o 
   0   8   6      728.29      744.57     60.59 o 
   1   8   6      450.96      414.79     49.41 o 
  -4   9   6     1609.04     1685.76     99.39 o 
  -3   9   6      156.42      188.48     41.87 o 
  -2   9   6      690.30      774.43     69.97 o 
  -1   9   6      317.41      363.98     51.97 o 
   2 -13   7      303.11      313.77     51.01 o 
   3 -13   7      161.97      169.44     44.27 o 
  -1 -12   7       88.04      112.56     32.65 o 
   0 -12   7     1544.33     1416.26     83.82 o 
   1 -12   7       38.81       46.86     24.95 o 
   2 -12   7      573.21      630.53     62.23 o 
   3 -12   7      220.53      209.79     43.67 o 
   4 -12   7     1714.89     1730.94    101.50 o 
   5 -12   7      258.17      262.84     50.69 o 
  -3 -11   7      972.41     1007.13     72.01 o 
  -2 -11   7       43.90       11.10     19.24 o 
  -1 -11   7     2654.27     2830.71    117.31 o 
   0 -11   7       34.55       28.98     19.76 o 
   1 -11   7     3583.30     3352.84    126.49 o 
   2 -11   7      135.78      143.33     34.49 o 
   3 -11   7     1284.73     1101.53     76.28 o 
   4 -11   7        8.87        5.19     23.95 o 
   5 -11   7     2565.20     2350.54    118.19 o 
   6 -11   7      477.42      352.49     56.00 o 
   7 -11   7     1826.30     1789.78    107.69 o 
  -4 -10   7     2651.27     2576.26    113.96 o 
  -3 -10   7      669.92      631.45     58.00 o 
  -2 -10   7     2156.53     2262.61     98.91 o 
  -1 -10   7     2052.02     1883.70     88.69 o 
   0 -10   7     3540.55     3784.36    129.40 o 
   1 -10   7      469.19      502.25     49.73 o 
   2 -10   7     2666.82     2637.01    108.25 o 
   3 -10   7      820.94      771.35     60.75 o 
   4 -10   7     1935.69     1902.58     98.91 o 
   5 -10   7        2.57       11.26     21.99 o 
   6 -10   7     2287.42     2482.66    121.38 o 
   7 -10   7       20.72       61.31     32.73 o 
  -5  -9   7     1333.40     1311.44     80.59 o 
  -4  -9   7     1803.16     1819.51     90.81 o 
  -3  -9   7      385.76      398.79     44.62 o 
  -2  -9   7     1688.76     1749.06     82.14 o 
  -1  -9   7     1562.35     1538.79     74.60 o 
   0  -9   7     1371.08     1314.67     68.49 o 
   1  -9   7     3742.00     3724.92    122.70 o 
   2  -9   7      526.43      482.45     47.34 o 
   3  -9   7     4564.94     4258.78    142.34 o 
   4  -9   7      725.33      713.08     64.38 o 
   5  -9   7     2065.48     2117.20    105.18 o 
   6  -9   7       33.33       41.35     28.30 o 
   7  -9   7     2929.84     2992.13    132.24 o 
   8  -9   7      224.27      266.79     51.57 o 
  -6  -8   7        0.99       11.22     16.68 o 
  -5  -8   7     3621.33     3786.63    136.39 o 
  -4  -8   7       33.56       -0.68     13.57 o 
  -3  -8   7     4145.54     4024.84    127.29 o 
  -2  -8   7       87.40       67.22     20.44 o 
  -1  -8   7     2939.31     2922.16    100.67 o 
   0  -8   7       50.80       76.84     22.47 o 
   1  -8   7     3225.93     3231.34    108.29 o 
   2  -8   7     6658.52     6874.36    178.22 o 
   3  -8   7     2651.79     2598.05    105.18 o 
   4  -8   7     1358.16     1442.92     82.46 o 
   5  -8   7     2382.91     2556.66    112.32 o 
   6  -8   7      945.09      877.45     67.62 o 
   7  -8   7     1312.63     1263.94     83.06 o 
   8  -8   7      794.08      672.92     69.73 o 
  -6  -7   7     1176.95     1159.86     48.16 o 
  -5  -7   7     1792.23     1761.66     54.28 o 
  -4  -7   7     3795.32     3667.50     76.87 o 
  -3  -7   7       28.67       48.66     12.06 o 
  -2  -7   7     3620.28     3604.42    110.32 o 
  -1  -7   7        8.19        9.58     11.89 o 
   0  -7   7     3613.70     3499.41    106.77 o 
   1  -7   7      167.15      141.70     26.22 o 
   2  -7   7     3169.54     3127.76    106.65 o 
   3  -7   7     1033.97     1089.03     66.66 o 
   4  -7   7     2098.93     2094.69     95.36 o 
   5  -7   7      378.28      408.97     49.25 o 
   6  -7   7     5449.40     5293.45    168.68 o 
   7  -7   7      573.57      641.63     63.50 o 
   8  -7   7     1588.57     1524.50     92.84 o 
  -7  -6   7     1396.71     1272.44     70.85 o 
  -6  -6   7     2713.08     2761.70     97.51 o 
  -5  -6   7     1917.12     1839.83     53.56 o 
  -4  -6   7      536.39      529.04     27.18 o 
  -3  -6   7     6414.01     6181.97     99.62 o 
  -2  -6   7      188.52      171.75     24.69 o 
  -1  -6   7     5182.61     5118.49    114.34 o 
   0  -6   7     3182.38     3239.54    109.79 o 
   1  -6   7     8169.16     8515.42    117.84 o 
   2  -6   7     1450.99     1470.46     42.61 o 
   3  -6   7     2802.73     2943.40    148.42 o 
   4  -6   7      323.07      330.26     21.15 o 
   5  -6   7     7778.97     8141.57    200.19 o 
   6  -6   7      141.69      142.00     18.76 o 
   7  -6   7     3021.71     2873.70    121.74 o 
   8  -6   7       49.83       30.30     23.95 o 
  -7  -5   7     1126.73     1230.49     68.05 o 
  -6  -5   7      659.81      673.92     46.94 o 
  -5  -5   7     1605.01     1524.58     63.74 o 
  -4  -5   7      714.79      764.92     30.80 o 
  -3  -5   7     1154.64     1206.84     36.29 o 
  -2  -5   7     1969.61     1793.04     42.85 o 
  -1  -5   7      118.70      141.41     19.18 o 
   0  -5   7     2231.14     2306.13     48.19 o 
   1  -5   7     4657.31     5245.78     83.21 o 
   2  -5   7     4751.71     4976.00     82.23 o 
   3  -5   7     2002.95     1974.84     47.91 o 
   4  -5   7     4953.48     5013.72     89.28 o 
   5  -5   7      678.08      659.08     30.92 o 
   6  -5   7     5078.09     4955.60     96.55 o 
   7  -5   7      500.67      493.39     53.43 o 
   8  -5   7     1843.42     1850.46     61.39 o 
  -8  -4   7     1802.67     1953.35     91.01 o 
  -7  -4   7      667.60      606.74     49.33 o 
  -6  -4   7     1521.40     1735.61     72.88 o 
  -5  -4   7      182.29      138.82     23.91 o 
  -4  -4   7     2697.43     2704.86     92.74 o 
  -3  -4   7       53.43       58.34     10.61 o 
  -2  -4   7     9159.10     9045.89    123.71 o 
  -1  -4   7      558.07      592.41     23.78 o 
   0  -4   7     2837.60     2715.36     53.24 o 
   1  -4   7     3648.97     3665.54     65.82 o 
   2  -4   7     8285.17     8581.15    123.00 o 
   3  -4   7     4831.66     4968.48     85.85 o 
   4  -4   7     2812.76     2765.64     62.31 o 
   5  -4   7     1338.76     1309.86     70.41 o 
   6  -4   7     3575.65     3497.19     79.17 o 
   7  -4   7     1277.50     1206.34     89.51 o 
   8  -4   7      717.38      717.23     59.85 o 
  -8  -3   7      329.52      409.37     45.38 o 
  -7  -3   7     1233.70     1213.85     65.22 o 
  -6  -3   7       42.62       58.99     20.48 o 
  -5  -3   7     2827.09     2808.00     88.05 o 
  -4  -3   7      990.61      999.27     47.42 o 
  -3  -3   7     6504.55     6456.53     97.39 o 
  -2  -3   7        3.03        7.09      6.42 o 
  -1  -3   7     2049.61     2038.11     82.12 o 
   0  -3   7       48.30       51.66      9.77 o 
   1  -3   7     4710.33     4770.36     78.96 o 
   2  -3   7      712.20      799.61     29.77 o 
   3  -3   7     4942.21     4968.17    109.25 o 
   4  -3   7      138.20      177.45     18.49 o 
   5  -3   7     1835.60     1767.91     51.29 o 
   6  -3   7      437.40      380.16     43.11 o 
   7  -3   7     1414.32     1423.68     52.52 o 
   8  -3   7      796.06      756.27     32.85 o 
  -8  -2   7     2162.09     2063.83     90.37 o 
  -7  -2   7      997.49      994.00     58.59 o 
  -6  -2   7     4093.36     3704.01    109.65 o 
  -5  -2   7      475.72      479.70     36.16 o 
  -4  -2   7     3452.52     3202.28     90.61 o 
  -3  -2   7     1191.36     1210.37     33.50 o 
  -2  -2   7    13434.30    14112.23    290.72 o 
  -1  -2   7       51.03       65.45     13.91 o 
   0  -2   7     3255.39     3007.08     56.21 o 
   1  -2   7      304.73      389.33     20.82 o 
   2  -2   7    12508.36    12412.01    163.59 o 
   3  -2   7       11.28       16.86      9.45 o 
   4  -2   7     5371.12     5431.97     96.12 o 
   5  -2   7      207.98      208.90     21.59 o 
   6  -2   7     3170.51     3141.62    111.48 o 
   7  -2   7       46.36       52.84     16.03 o 
   8  -2   7     1810.54     1808.90     64.23 o 
  -8  -1   7     2288.60     2266.96     94.04 o 
  -7  -1   7     1947.09     1775.89     77.75 o 
  -6  -1   7     2715.73     2486.09     86.81 o 
  -5  -1   7     2549.60     2578.81     84.34 o 
  -4  -1   7     2290.12     2174.52     72.88 o 
  -3  -1   7      993.74      938.18     28.04 o 
  -2  -1   7     2806.14     2810.66     67.80 o 
  -1  -1   7     2197.61     2161.61     43.39 o 
   0  -1   7     1379.82     1321.58     54.44 o 
   1  -1   7     4831.82     4823.06     99.81 o 
   2  -1   7      826.93      801.61     29.16 o 
   3  -1   7     7305.46     7249.16    112.81 o 
   4  -1   7      102.22      101.23     15.45 o 
   5  -1   7     2818.18     2692.02     88.45 o 
   6  -1   7      477.68      410.93     30.33 o 
   7  -1   7     1900.16     1833.26     62.02 o 
   8  -1   7      107.67       83.29     20.98 o 
  -9   0   7     1342.24     1290.44     74.60 o 
  -8   0   7      425.50      383.42     42.55 o 
  -7   0   7     2990.63     2981.63    101.66 o 
  -6   0   7       35.98        7.94     14.65 o 
  -5   0   7     2746.02     2780.62     88.61 o 
  -4   0   7     1663.42     1474.81     60.91 o 
  -3   0   7     4287.94     4346.22     60.53 o 
  -2   0   7     4681.96     4928.20     63.99 o 
  -1   0   7     2640.01     2416.71     39.07 o 
   0   0   7     8064.42     8220.00     93.35 o 
   1   0   7     3742.07     3693.62     68.61 o 
   2   0   7     2972.99     2995.61     47.29 o 
   3   0   7      997.37      957.91     33.92 o 
   4   0   7     4161.39     4046.00    149.96 o 
   5   0   7     2026.90     1926.98     56.24 o 
   6   0   7     1322.66     1312.93     49.26 o 
   7   0   7      939.87      930.37     61.95 o 
  -9   1   7      263.42      246.71     40.71 o 
  -8   1   7     2098.19     2163.30     90.57 o 
  -7   1   7     1453.98     1398.13     68.17 o 
  -6   1   7     4983.76     4697.93    128.41 o 
  -5   1   7        8.71       -0.69     17.36 o 
  -4   1   7     2454.44     2429.40     62.41 o 
  -3   1   7       18.83       18.34     10.67 o 
  -2   1   7     2849.18     2776.84    162.91 o 
  -1   1   7     4154.65     4687.34    121.70 o 
   0   1   7     5315.64     5112.73     88.48 o 
   1   1   7       70.24       84.91     14.03 o 
   2   1   7     5557.46     5758.95     74.74 o 
   3   1   7       13.10        8.95      8.79 o 
   4   1   7     3309.80     3311.90     72.69 o 
   5   1   7      446.37      459.22     43.07 o 
   6   1   7      847.53      899.04     58.28 o 
   7   1   7      396.89      286.47     41.99 o 
  -9   2   7     1038.34     1052.71     68.01 o 
  -8   2   7      684.46      582.24     50.61 o 
  -7   2   7     2248.70     2282.76     89.33 o 
  -6   2   7     1330.21     1281.86     49.39 o 
  -5   2   7     3271.11     3398.81     79.96 o 
  -4   2   7      276.08      277.25     35.26 o 
  -3   2   7     3634.48     3556.72    189.93 o 
  -2   2   7       15.34       15.34     10.82 o 
  -1   2   7     5617.18     5535.32    126.43 o 
   0   2   7      116.28      101.62     23.63 o 
   1   2   7     5021.73     4898.28    110.18 o 
   2   2   7     1578.17     1653.39     69.53 o 
   3   2   7     9878.21     9876.15    211.11 o 
   4   2   7      162.64      168.84     29.98 o 
   5   2   7     2651.01     2924.63    104.42 o 
   6   2   7      113.46       76.56     24.87 o 
  -8   3   7      826.33      719.26     54.44 o 
  -7   3   7      674.37      668.40     39.36 o 
  -6   3   7     1426.58     1392.61     58.57 o 
  -5   3   7      689.19      767.86     40.67 o 
  -4   3   7     2269.37     2215.91    134.09 o 
  -3   3   7     6369.38     6316.30    111.53 o 
  -2   3   7     3725.26     3699.37     78.31 o 
  -1   3   7     2661.38     2662.96     63.89 o 
   0   3   7     2993.38     2935.92     67.23 o 
   1   3   7     1796.29     1733.18     91.03 o 
   2   3   7     3136.90     3316.00    106.17 o 
   3   3   7      207.40      171.75     30.26 o 
   4   3   7     3398.31     3463.48    115.19 o 
   5   3   7       17.73       35.52     19.40 o 
   6   3   7     1365.41     1532.21     80.71 o 
  -8   4   7      636.88      687.86     44.69 o 
  -7   4   7       39.45       83.01     20.66 o 
  -6   4   7      762.09      853.30     42.27 o 
  -5   4   7      606.88      566.40     34.56 o 
  -4   4   7     3377.81     3377.35    128.29 o 
  -3   4   7     1665.92     1743.53     63.40 o 
  -2   4   7     3639.24     3606.32     78.99 o 
  -1   4   7     3038.15     2984.84     96.81 o 
   0   4   7     2021.69     2021.33     56.78 o 
   1   4   7     1652.85     1675.08     51.15 o 
   2   4   7      109.87      129.00     27.78 o 
   3   4   7     2618.94     2678.12     99.87 o 
   4   4   7     1127.90     1166.59     67.93 o 
   5   4   7     1623.02     1581.46     82.70 o 
  -8   5   7       19.11        7.31     16.68 o 
  -7   5   7      902.34     1121.83    140.88 o 
  -6   5   7       83.37       80.63     19.29 o 
  -5   5   7     5014.19     4621.35    204.08 o 
  -4   5   7       17.71       -0.98     15.87 o 
  -3   5   7     1839.13     1794.22     90.59 o 
  -2   5   7      346.86      310.79     26.37 o 
  -1   5   7     3642.88     3764.45     83.87 o 
   0   5   7      725.54      721.48     43.17 o 
   1   5   7      876.86      920.53     65.04 o 
   2   5   7      233.36      229.35     35.48 o 
   3   5   7     2373.08     2355.41     97.15 o 
   4   5   7      101.13       58.79     25.63 o 
  -7   6   7      242.23      272.51     31.26 o 
  -6   6   7     1823.65     1981.97    114.64 o 
  -5   6   7       22.71       11.50     13.37 o 
  -4   6   7      793.23      785.33     39.05 o 
  -3   6   7       28.37       -8.84     12.35 o 
  -2   6   7     1757.21     1867.41     59.26 o 
  -1   6   7       13.52        5.83     12.96 o 
   0   6   7     3332.56     3548.81     84.70 o 
   1   6   7      146.39      168.28     22.89 o 
   2   6   7     1781.57     1903.06     86.77 o 
   3   6   7       11.14       -9.06     18.24 o 
  -6   7   7      338.49      266.91     51.13 o 
  -5   7   7     1408.21     1216.56     82.30 o 
  -4   7   7      418.87      483.85     58.04 o 
  -3   7   7     1156.81     1270.13     80.31 o 
  -2   7   7      921.90      847.99     65.54 o 
  -1   7   7     3292.98     3345.29    127.81 o 
   0   7   7      388.65      473.75     52.25 o 
   1   7   7     2419.57     2610.98    103.50 o 
   2   7   7      279.36      310.34     44.35 o 
  -5   8   7      423.49      491.79     62.11 o 
  -4   8   7      630.19      627.18     67.93 o 
  -2   8   7     1111.00     1042.17     75.72 o 
  -1   8   7      807.17      828.11     67.10 o 
   0   8   7     1233.35     1252.88     80.67 o 
  -1 -12   8        0.26      -24.15     17.36 o 
   0 -12   8     1822.59     1791.85     96.79 o 
   1 -12   8        1.26        1.88     18.52 o 
   2 -12   8      957.72      974.52     73.80 o 
   3 -12   8       67.12       68.97     32.97 o 
   4 -12   8     1731.66     1644.13    100.51 o 
   5 -12   8       82.08       65.50     33.25 o 
  -3 -11   8      550.08      564.87     60.43 o 
  -2 -11   8      185.29      174.75     37.48 o 
  -1 -11   8     2698.08     2709.81    115.19 o 
   0 -11   8       96.14      133.95     32.13 o 
   1 -11   8      776.98      693.16     60.63 o 
   2 -11   8        0.82       -1.04     19.12 o 
   3 -11   8     2058.31     2123.15    106.69 o 
   4 -11   8       16.07       -9.14     19.52 o 
   5 -11   8     1768.67     1647.36    100.47 o 
   6 -11   8       19.96      -13.97     24.63 o 
  -4 -10   8      945.38      952.88     68.85 o 
  -3 -10   8     1065.13     1012.76     68.33 o 
  -2 -10   8     1035.85     1039.62     66.58 o 
  -1 -10   8     1660.12     1552.36     81.55 o 
   0 -10   8     2727.54     2616.01    106.05 o 
   1 -10   8      599.80      571.90     53.29 o 
   2 -10   8     1216.03     1305.61     77.00 o 
   3 -10   8     1093.06     1059.86     73.24 o 
   4 -10   8     1487.22     1628.20     95.32 o 
   5 -10   8       54.86       29.22     27.10 o 
   6 -10   8     2190.23     2290.75    118.71 o 
   7 -10   8     1003.45     1047.80     81.87 o 
  -5  -9   8      288.06      287.59     45.34 o 
  -4  -9   8     1486.93     1531.53     82.54 o 
  -3  -9   8     1208.36     1107.31     67.82 o 
  -2  -9   8     1757.29     1793.25     83.26 o 
  -1  -9   8     1035.62      949.21     60.23 o 
   0  -9   8     1359.92     1339.26     71.37 o 
   1  -9   8     2442.01     2449.29     98.87 o 
   2  -9   8     3168.83     3116.98    116.23 o 
   3  -9   8     2857.55     2647.23    112.88 o 
   4  -9   8      512.10      529.59     59.19 o 
   5  -9   8     2533.50     2688.62    120.98 o 
   6  -9   8      405.94      387.25     56.56 o 
   7  -9   8     1555.19     1470.70     92.76 o 
  -5  -8   8     2017.88     2281.93    101.54 o 
  -4  -8   8       36.89        8.26     15.21 o 
  -3  -8   8     3879.16     3703.65    122.06 o 
  -2  -8   8       11.73        7.30     13.37 o 
  -1  -8   8     3742.43     3601.59    117.23 o 
   0  -8   8      545.14      559.41     44.90 o 
   1  -8   8     6478.25     6260.99    166.40 o 
   2  -8   8     1887.80     1858.63     85.74 o 
   3  -8   8     2803.54     2536.78    106.37 o 
   4  -8   8      709.84      724.97     64.06 o 
   5  -8   8      954.72      964.98     71.65 o 
   6  -8   8      801.41      825.24     70.85 o 
   7  -8   8      387.95      416.27     55.76 o 
   8  -8   8      231.63      237.45     48.10 o 
  -6  -7   8     1280.11     1323.09     50.99 o 
  -5  -7   8      762.95      846.83     38.39 o 
  -4  -7   8     3913.21     3594.29     90.67 o 
  -3  -7   8       55.15       22.19     10.34 o 
  -2  -7   8     5447.02     5387.45    143.77 o 
  -1  -7   8     1613.54     1763.55     74.00 o 
   0  -7   8     4353.04     4417.68    126.05 o 
   1  -7   8       60.09       57.68     20.96 o 
   2  -7   8     2630.40     2723.50    101.90 o 
   3  -7   8      357.45      427.65     46.74 o 
   4  -7   8     1891.31     2087.62     97.43 o 
   5  -7   8      653.31      776.74     63.30 o 
   6  -7   8      736.64      820.89     68.93 o 
   7  -7   8      207.11      201.73     42.51 o 
   8  -7   8     1303.04     1322.97     88.93 o 
  -7  -6   8      840.33      875.77     60.03 o 
  -6  -6   8     1800.01     1611.81     54.38 o 
  -5  -6   8     2370.15     2397.13     62.82 o 
  -4  -6   8     2237.77     2080.23     54.27 o 
  -3  -6   8     5828.00     5515.08     93.74 o 
  -2  -6   8     2591.31     2674.91     57.78 o 
  -1  -6   8     5741.74     6303.07    108.59 o 
   0  -6   8     2255.03     2239.90    102.36 o 
   1  -6   8     1678.46     1585.75     41.60 o 
   2  -6   8     1811.35     1928.80     65.18 o 
   3  -6   8     3331.09     3342.64     67.97 o 
   4  -6   8      369.99      394.68     24.68 o 
   5  -6   8     6531.52     6447.83    111.56 o 
   6  -6   8       11.65       36.95     23.21 o 
   7  -6   8     2091.95     1991.55    101.42 o 
   8  -6   8       53.01       24.95     23.75 o 
  -7  -5   8     2269.69     2322.48     94.80 o 
  -6  -5   8      858.67      885.03     54.48 o 
  -5  -5   8     4025.95     3905.06     81.01 o 
  -4  -5   8      577.82      529.05     26.68 o 
  -3  -5   8     2848.86     2788.91     59.82 o 
  -2  -5   8     1089.40     1054.04     61.09 o 
  -1  -5   8     2533.54     2891.38    163.91 o 
   0  -5   8      640.29      576.42     30.36 o 
   1  -5   8     1183.06     1224.33     57.64 o 
   2  -5   8     2921.45     2772.15     59.80 o 
   3  -5   8     1737.74     1717.73     47.31 o 
   4  -5   8     9560.09    10232.47    151.13 o 
   5  -5   8     1618.04     1737.42     92.18 o 
   6  -5   8     5329.18     5503.03    105.65 o 
   7  -5   8      486.34      529.44     34.77 o 
   8  -5   8     1197.58     1197.37    135.17 o 
  -8  -4   8     1082.10     1093.42     69.81 o 
  -7  -4   8      166.88      174.03     32.61 o 
  -6  -4   8     2795.47     2649.78     93.88 o 
  -5  -4   8       23.52       40.06     11.50 o 
  -4  -4   8     7000.40     6848.46    109.02 o 
  -3  -4   8      112.11       97.62     13.61 o 
  -2  -4   8     2556.08     2502.48     60.51 o 
  -1  -4   8      853.56      919.64     31.37 o 
   0  -4   8     2171.11     2101.27     48.42 o 
   1  -4   8     1378.79     1313.42     38.83 o 
   2  -4   8     7485.86     7367.51    114.01 o 
   3  -4   8     2519.98     2560.44     59.74 o 
   4  -4   8     5674.84     5591.09     99.43 o 
   5  -4   8     5023.37     4998.81     96.24 o 
   6  -4   8     3889.19     3917.56    195.18 o 
   7  -4   8     1653.84     1741.42     59.34 o 
   8  -4   8     1225.12     1160.21    103.52 o 
  -8  -3   8      280.43      310.54     42.75 o 
  -7  -3   8     1809.45     1748.51     79.63 o 
  -6  -3   8      149.06      118.19     26.02 o 
  -5  -3   8     1078.86     1063.89     54.32 o 
  -4  -3   8      674.94      676.74     28.23 o 
  -3  -3   8     3112.39     2962.23     96.71 o 
  -2  -3   8      761.31      825.54     28.78 o 
  -1  -3   8     4132.16     4175.84     72.57 o 
   0  -3   8      536.42      621.36     25.42 o 
   1  -3   8     4790.97     4903.70     83.82 o 
   2  -3   8      143.10      117.95     15.37 o 
   3  -3   8     2979.62     2961.38     72.31 o 
   4  -3   8       45.86       37.19     12.32 o 
   5  -3   8     3433.62     3486.05     78.27 o 
   6  -3   8      908.43      949.13     41.48 o 
   7  -3   8     1895.73     1913.68     62.76 o 
   8  -3   8     1048.75      939.12    100.29 o 
  -8  -2   8     1109.33     1103.32     66.46 o 
  -7  -2   8      975.10      874.13     56.04 o 
  -6  -2   8      866.42      850.50     51.65 o 
  -5  -2   8      834.14      754.47     46.50 o 
  -4  -2   8     3005.17     3045.63     84.62 o 
  -3  -2   8     1776.77     1806.32     51.65 o 
  -2  -2   8     4277.99     4415.04     74.44 o 
  -1  -2   8      466.68      438.68     20.92 o 
   0  -2   8    10318.98    10581.24    142.62 o 
   1  -2   8     1168.10     1220.93     48.08 o 
   2  -2   8     7312.29     7243.31    111.82 o 
   3  -2   8     2481.05     2686.90    106.87 o 
   4  -2   8     2555.78     2508.05     75.96 o 
   5  -2   8      795.90      748.40     41.69 o 
   6  -2   8     3241.83     3009.54    124.33 o 
   7  -2   8      272.89      237.12     27.51 o 
  -8  -1   8     1565.22     1538.43     77.79 o 
  -7  -1   8     1022.33      937.72     57.72 o 
  -6  -1   8     3145.58     2995.88     99.35 o 
  -5  -1   8      270.66      240.41     30.18 o 
  -4  -1   8     2483.13     2521.41     83.26 o 
  -3  -1   8     3165.52     3201.55     59.58 o 
  -2  -1   8     6892.02     7192.10    133.24 o 
  -1  -1   8     1898.49     1886.71     42.35 o 
   0  -1   8     1998.89     1971.20     45.10 o 
   1  -1   8     3578.06     3605.83     67.31 o 
   2  -1   8      230.39      232.01     18.61 o 
   3  -1   8     2116.90     2145.90     66.44 o 
   4  -1   8     2302.98     2252.29     58.72 o 
   5  -1   8     2260.05     2191.25     61.48 o 
   6  -1   8     1038.33      999.73     44.10 o 
   7  -1   8     1387.90     1370.37    139.24 o 
  -8   0   8      133.08      131.24     31.81 o 
  -7   0   8     3383.92     3382.42    112.60 o 
  -6   0   8      220.51      198.62     30.77 o 
  -5   0   8     4138.11     4217.11    118.63 o 
  -4   0   8     2438.20     2453.92     83.66 o 
  -3   0   8     2606.03     2730.65     87.97 o 
  -2   0   8      108.88       76.04     19.76 o 
  -1   0   8     7083.55     7203.58    115.43 o 
   0   0   8     3759.69     3736.83     73.73 o 
   1   0   8     1384.07     1368.84     40.74 o 
   2   0   8     2820.02     2718.99     88.85 o 
   3   0   8      208.94      233.65     20.15 o 
   4   0   8     3203.93     3123.22     71.54 o 
   5   0   8     3648.38     3629.89     82.82 o 
   6   0   8      871.66      873.68     41.98 o 
   7   0   8     1678.72     1483.11     80.87 o 
  -8   1   8     2412.20     2362.27     98.47 o 
  -7   1   8      415.76      373.48     41.47 o 
  -6   1   8     3448.23     3356.11    108.09 o 
  -5   1   8       85.16      109.81     24.51 o 
  -4   1   8     2605.18     2569.93    109.27 o 
  -3   1   8        0.97        5.78     11.99 o 
  -2   1   8     2928.44     2907.73    121.72 o 
  -1   1   8       81.57      119.25     17.58 o 
   0   1   8     4806.54     4882.90     89.72 o 
   1   1   8        6.46        3.91     10.07 o 
   2   1   8      441.15      477.06     40.83 o 
   3   1   8     1170.88     1173.81     61.23 o 
   4   1   8     1900.53     1667.92     75.96 o 
   5   1   8      176.75      165.09     32.09 o 
   6   1   8     1791.07     1823.07     87.29 o 
  -8   2   8     1411.62     1313.67     72.53 o 
  -7   2   8     1489.17     1575.08     76.40 o 
  -6   2   8      279.79      314.69     29.55 o 
  -5   2   8     3264.09     3321.55    191.39 o 
  -4   2   8     1884.48     1982.14     59.46 o 
  -3   2   8     1028.56     1081.49     42.47 o 
  -2   2   8        8.05       24.55     11.90 o 
  -1   2   8     3870.18     3860.10    100.15 o 
   0   2   8       69.48       85.43     20.84 o 
   1   2   8     4951.48     4867.80     92.20 o 
   2   2   8        1.60        2.32     13.25 o 
   3   2   8     3028.66     2970.02    102.98 o 
   4   2   8       24.15       40.79     20.68 o 
   5   2   8     1314.17     1346.96     73.28 o 
   6   2   8        6.71       14.37     20.84 o 
  -8   3   8      432.26      441.98     48.02 o 
  -7   3   8     1351.81     1364.54     56.62 o 
  -6   3   8      804.93      760.01     42.38 o 
  -5   3   8     3687.19     3874.27     90.87 o 
  -4   3   8     3028.04     3158.60     78.01 o 
  -3   3   8     1554.98     1411.13     91.48 o 
  -2   3   8     1022.69      964.33     39.87 o 
  -1   3   8     1392.51     1455.87     63.54 o 
   0   3   8     1842.09     1804.20     54.26 o 
   1   3   8     2487.86     2400.58     65.52 o 
   2   3   8     6195.05     6336.39    164.89 o 
   3   3   8      791.20      710.24     52.13 o 
   4   3   8     1037.00      960.95     62.47 o 
   5   3   8      299.93      215.78     38.40 o 
  -8   4   8     1733.36     1932.13     71.79 o 
  -7   4   8       80.48      129.32     25.13 o 
  -6   4   8      638.72      657.03     66.04 o 
  -5   4   8      394.90      376.81     48.78 o 
  -4   4   8     2948.67     2947.09     75.99 o 
  -3   4   8     1134.50     1172.63     45.66 o 
  -2   4   8      895.18      859.85     47.90 o 
  -1   4   8      949.83      954.06     46.88 o 
   0   4   8     3041.39     3157.13    105.08 o 
   1   4   8     4306.57     4189.86    113.10 o 
   2   4   8     2663.76     2809.00    103.82 o 
   3   4   8     2160.61     2118.28     92.56 o 
   4   4   8     1597.85     1499.48     81.03 o 
  -7   5   8     1505.49     1581.55     62.67 o 
  -6   5   8      241.68      223.61     27.85 o 
  -5   5   8     1246.57     1303.31     88.65 o 
  -4   5   8        9.48       13.39     13.10 o 
  -3   5   8     1884.63     1788.94    127.53 o 
  -2   5   8      104.06       72.11     17.45 o 
  -1   5   8     3787.23     3900.70     89.89 o 
   0   5   8       81.05      134.06     21.23 o 
   1   5   8     2504.34     2556.06    100.86 o 
   2   5   8      925.35      897.48     61.27 o 
   3   5   8     2854.56     2594.58    107.85 o 
  -6   6   8      826.73      840.85     45.87 o 
  -5   6   8      974.59     1063.48    111.28 o 
  -4   6   8     1434.99     1306.17     52.22 o 
  -3   6   8       81.20      103.88     50.63 o 
  -2   6   8     2905.31     2795.16    104.96 o 
  -1   6   8       52.11       60.52     18.33 o 
   0   6   8      752.48      760.34     40.18 o 
   1   6   8      102.23      135.71     31.25 o 
   2   6   8     1215.79     1253.40     74.96 o 
  -5   7   8      667.86      483.77     62.27 o 
  -4   7   8      929.25      944.78     74.36 o 
  -3   7   8     1960.13     1817.40    100.43 o 
  -2   7   8      757.98      788.04     65.74 o 
  -1   7   8     1010.74     1064.05     75.52 o 
   0   7   8     1109.28     1119.41     74.92 o 
  -1 -12   9       58.62       39.64     26.50 o 
   0 -12   9     2277.92     2199.82    108.61 o 
   1 -12   9      291.25      217.46     41.99 o 
   2 -12   9     1987.35     1760.88     98.79 o 
   3 -12   9      168.36      124.69     37.44 o 
   4 -12   9     2196.38     2209.84    118.79 o 
  -2 -11   9      200.55      187.16     39.20 o 
  -1 -11   9      967.52     1094.42     72.09 o 
   0 -11   9      402.46      357.76     47.98 o 
   1 -11   9     1712.55     1731.58     92.28 o 
   2 -11   9     1000.97      834.30     66.94 o 
   3 -11   9     1506.03     1428.51     88.97 o 
   4 -11   9      299.73      285.63     51.85 o 
   5 -11   9     1455.54     1424.28     96.99 o 
   6 -11   9      288.53      179.18     43.87 o 
  -3 -10   9     1469.69     1349.20     79.99 o 
  -2 -10   9     1877.21     1846.06     91.32 o 
  -1 -10   9     2248.53     2138.11     96.91 o 
   0 -10   9       85.75       54.80     23.39 o 
   1 -10   9     2531.05     2647.62    110.24 o 
   2 -10   9     1216.64     1150.94     74.52 o 
   3 -10   9     1341.72     1318.70     83.06 o 
   4 -10   9     1052.29     1032.87     77.59 o 
   5 -10   9      469.65      464.09     61.15 o 
   6 -10   9     1896.47     2095.09    114.68 o 
  -4  -9   9     2081.24     1956.06     93.80 o 
  -3  -9   9      312.39      293.89     41.71 o 
  -2  -9   9     2954.14     2866.80    109.37 o 
  -1  -9   9      258.79      287.39     38.96 o 
   0  -9   9     3608.45     3398.66    119.78 o 
   1  -9   9     1523.37     1388.67     75.84 o 
   2  -9   9     1906.45     1899.34     91.40 o 
   3  -9   9      734.79      772.71     66.14 o 
   4  -9   9     1527.50     1822.75     98.71 o 
   5  -9   9      669.07      723.73     69.57 o 
   6  -9   9     3169.55     3033.48    135.11 o 
   7  -9   9     1597.12     1466.43     94.28 o 
  -5  -8   9     1780.87     1947.52     94.44 o 
  -4  -8   9       16.87        6.99     15.09 o 
  -3  -8   9     3245.89     3144.44    112.44 o 
  -2  -8   9      493.47      552.94     45.06 o 
  -1  -8   9     1986.76     1966.20     84.46 o 
   0  -8   9      102.58       85.06     24.03 o 
   1  -8   9     3066.74     2991.09    108.81 o 
   2  -8   9     1120.54     1087.12     68.53 o 
   3  -8   9     2433.60     2402.03    105.57 o 
   4  -8   9      427.94      411.00     52.29 o 
   5  -8   9     5985.15     6073.75    189.99 o 
   6  -8   9      149.00      136.91     37.12 o 
   7  -8   9     2119.89     2202.46    112.32 o 
  -6  -7   9     1715.10     1742.86     59.28 o 
  -5  -7   9       15.03       11.47     11.81 o 
  -4  -7   9     2464.06     2491.69     63.32 o 
  -3  -7   9      688.12      718.44     31.93 o 
  -2  -7   9     2912.14     2888.47     99.27 o 
  -1  -7   9       38.61       14.37     14.21 o 
   0  -7   9     3010.74     2692.69     96.11 o 
   1  -7   9       62.23      105.77     25.47 o 
   2  -7   9     2468.35     2596.81    101.86 o 
   3  -7   9       90.25       72.76     29.30 o 
   4  -7   9     1998.53     2101.11     99.03 o 
   5  -7   9      236.45      254.38     44.11 o 
   6  -7   9     3537.25     3703.85    140.94 o 
   7  -7   9       27.84        0.56     24.11 o 
  -6  -6   9     1151.22     1295.60     95.40 o 
  -5  -6   9     1253.55     1249.47     48.80 o 
  -4  -6   9     1062.07      981.57     37.82 o 
  -3  -6   9     3081.21     3006.82     65.81 o 
  -2  -6   9     2978.28     2846.57     61.96 o 
  -1  -6   9     3598.26     3662.44     71.61 o 
   0  -6   9     3058.57     3079.57     64.15 o 
   1  -6   9     3774.52     3799.81     73.75 o 
   2  -6   9     1128.41     1196.92     39.48 o 
   3  -6   9     2271.46     2438.88     59.78 o 
   4  -6   9       67.00       56.38     14.31 o 
   5  -6   9      240.95      223.29     26.58 o 
   6  -6   9      212.95      186.22     22.90 o 
   7  -6   9     2349.16     2158.15    106.41 o 
  -7  -5   9     2476.03     2618.45     73.39 o 
  -6  -5   9      424.88      444.69     48.42 o 
  -5  -5   9     3219.29     3344.21     75.35 o 
  -4  -5   9      415.85      462.83     26.92 o 
  -3  -5   9     9054.77     8823.56    210.09 o 
  -2  -5   9     3177.10     2953.84     62.58 o 
  -1  -5   9     2509.77     2693.54     64.16 o 
   0  -5   9     3739.12     3739.27     80.39 o 
   1  -5   9     4047.72     4300.68     80.24 o 
   2  -5   9     1507.76     1467.79     67.08 o 
   3  -5   9     2672.77     2723.43     64.24 o 
   4  -5   9      266.06      298.45     23.91 o 
   5  -5   9      513.68      522.25     30.94 o 
   6  -5   9      555.72      533.34     35.74 o 
   7  -5   9      783.76      765.28     40.96 o 
  -7  -4   9        6.22       -1.20     17.32 o 
  -6  -4   9     6452.65     6025.71    110.85 o 
  -5  -4   9       20.75       18.32     10.24 o 
  -4  -4   9     3223.22     3347.92     69.84 o 
  -3  -4   9      133.01      130.82     15.73 o 
  -2  -4   9     7352.77     7592.67    115.38 o 
  -1  -4   9      821.21      850.91     31.61 o 
   0  -4   9     2914.16     3014.28     63.10 o 
   1  -4   9      347.75      352.65     23.42 o 
   2  -4   9     6935.43     7243.58    116.48 o 
   3  -4   9     1318.94     1317.20     43.65 o 
   4  -4   9     4423.55     4215.34     85.56 o 
   5  -4   9      440.29      519.05     31.98 o 
   6  -4   9     2326.90     2189.24     64.79 o 
   7  -4   9     1577.74     1570.99     57.80 o 
  -7  -3   9     2141.46     1883.78     84.46 o 
  -6  -3   9      183.38      107.13     27.02 o 
  -5  -3   9     2447.70     2493.46     76.82 o 
  -4  -3   9      389.97      368.58     22.92 o 
  -3  -3   9     3784.69     3912.93     73.39 o 
  -2  -3   9      779.37      797.44     30.36 o 
  -1  -3   9     2569.07     2491.65     55.10 o 
   0  -3   9      530.35      502.36     25.39 o 
   1  -3   9     5554.25     5748.17    104.02 o 
   2  -3   9      335.12      336.45     23.44 o 
   3  -3   9     6536.82     6684.09    151.16 o 
   4  -3   9     3180.65     3119.68     71.71 o 
   5  -3   9     3330.35     3259.83     77.18 o 
   6  -3   9      338.98      390.87     64.00 o 
   7  -3   9     1855.09     1926.65     64.34 o 
  -8  -2   9      694.82      756.10     58.08 o 
  -7  -2   9     1190.36     1211.01     67.38 o 
  -6  -2   9      509.80      463.97     41.75 o 
  -5  -2   9      892.32      937.68     53.33 o 
  -4  -2   9      282.34      294.33     32.69 o 
  -3  -2   9     4580.56     4494.28    118.79 o 
  -2  -2   9     2100.94     2263.06     51.16 o 
  -1  -2   9     4407.08     4579.44     79.25 o 
   0  -2   9     4944.51     5161.64     87.55 o 
   1  -2   9      867.45      900.58     32.97 o 
   2  -2   9     2688.86     2719.38     61.50 o 
   3  -2   9      248.65      216.78     29.14 o 
   4  -2   9     6348.10     6061.98    121.30 o 
   5  -2   9        1.63        7.89     12.23 o 
   6  -2   9     2640.38     2572.24     86.71 o 
   7  -2   9       42.81       57.15     18.60 o 
  -8  -1   9     1225.16     1193.37     70.97 o 
  -7  -1   9       58.14       64.46     23.87 o 
  -6  -1   9     2799.19     2727.69     97.79 o 
  -5  -1   9     1529.39     1315.91     63.82 o 
  -4  -1   9     5044.81     4805.66    128.25 o 
  -3  -1   9       55.36       75.36     21.59 o 
  -2  -1   9     5786.74     5334.01    133.47 o 
  -1  -1   9     1428.11     1504.43     63.74 o 
   0  -1   9     3368.90     3428.04    101.74 o 
   1  -1   9     1566.64     1476.41     63.82 o 
   2  -1   9     1115.44      980.83     53.37 o 
   3  -1   9     2086.30     2158.50     56.16 o 
   4  -1   9     1455.76     1321.62     70.31 o 
   5  -1   9     2660.46     2596.53     69.31 o 
   6  -1   9     1212.81     1131.58     82.32 o 
   7  -1   9     1197.96     1185.71     52.24 o 
  -8   0   9       18.03       17.24     21.75 o 
  -7   0   9     2459.22     2349.58     95.16 o 
  -6   0   9       30.41       22.39     19.40 o 
  -5   0   9     3283.26     3376.35    108.25 o 
  -4   0   9      781.94      793.39     50.25 o 
  -3   0   9     3272.67     3261.47    102.42 o 
  -2   0   9      218.10      222.63     22.11 o 
  -1   0   9     6183.73     6231.14    108.95 o 
   0   0   9      720.27      760.01     45.40 o 
   1   0   9     1754.25     1786.70     49.88 o 
   2   0   9       38.37       43.87     17.64 o 
   3   0   9     8367.75     8645.05    198.86 o 
   4   0   9     1497.02     1450.70     71.25 o 
   5   0   9     1710.04     1719.33     82.06 o 
   6   0   9      767.08      659.95     57.16 o 
  -8   1   9     1359.40     1334.11     75.64 o 
  -7   1   9      371.90      377.59     43.75 o 
  -6   1   9     2908.18     2804.85    102.50 o 
  -5   1   9      422.75      390.93     40.03 o 
  -4   1   9     1775.23     1789.45     75.68 o 
  -3   1   9       14.11        4.57     12.03 o 
  -2   1   9     2268.52     2203.54     60.78 o 
  -1   1   9       34.42       36.40     13.62 o 
   0   1   9     6292.23     6297.43    110.39 o 
   1   1   9       18.85       10.02     10.53 o 
   2   1   9     5603.19     5667.14    149.80 o 
   3   1   9        4.02       24.63     17.28 o 
   4   1   9     2534.06     2469.57     98.15 o 
   5   1   9       71.10       63.50     24.95 o 
   6   1   9      660.67      573.10     56.64 o 
  -8   2   9      326.88      311.81     43.19 o 
  -7   2   9     1328.84     1381.69     74.96 o 
  -6   2   9     1483.54     1541.07     58.87 o 
  -5   2   9     1699.28     1715.39     59.98 o 
  -4   2   9     1246.14     1156.57     47.17 o 
  -3   2   9     1382.75     1503.30     52.38 o 
  -2   2   9       23.88       19.08     12.39 o 
  -1   2   9     1761.44     1741.26     54.04 o 
   0   2   9      404.24      443.24     43.39 o 
   1   2   9     1588.44     1514.01     72.13 o 
   2   2   9       27.41       43.11     20.64 o 
   3   2   9     2657.79     2828.28    104.94 o 
   4   2   9      159.49      153.31     32.05 o 
   5   2   9      800.06      783.45     59.31 o 
  -7   3   9     1169.16     1234.61     93.08 o 
  -6   3   9     1170.41     1168.23     52.97 o 
  -5   3   9     5663.82     5654.84    118.35 o 
  -4   3   9     1335.34     1261.14     50.25 o 
  -3   3   9     1704.83     1690.89     56.15 o 
  -2   3   9      340.97      351.13     34.77 o 
  -1   3   9     1245.57     1236.06     46.62 o 
   0   3   9      650.87      694.76     35.62 o 
   1   3   9       33.43       35.56     19.36 o 
   2   3   9      375.17      391.20     43.95 o 
   3   3   9      762.66      695.24     56.52 o 
   4   3   9     1367.09     1403.56     79.79 o 
  -7   4   9        0.26        2.21     26.20 o 
  -6   4   9     4002.12     4256.42    128.25 o 
  -5   4   9      163.12      123.42     45.54 o 
  -4   4   9     2672.71     2629.67     74.68 o 
  -3   4   9      790.45      767.75     39.56 o 
  -2   4   9     1740.31     1703.01     57.30 o 
  -1   4   9       13.54       17.42     13.77 o 
   0   4   9     1771.01     1854.77     60.34 o 
   1   4   9      508.09      499.41     48.22 o 
   2   4   9     1077.99     1188.06     70.45 o 
   3   4   9      551.83      591.74     56.08 o 
  -6   5   9      140.36      141.68     25.87 o 
  -5   5   9     1280.20     1246.22     53.16 o 
  -4   5   9        2.51        2.48     14.00 o 
  -3   5   9     2403.00     2312.32     70.21 o 
  -2   5   9       77.73      113.46     21.29 o 
  -1   5   9     3121.97     3237.85     84.36 o 
   0   5   9      632.23      680.18     39.88 o 
   1   5   9     3140.60     3162.29    118.75 o 
   2   5   9       80.36       95.92     30.53 o 
  -5   6   9      572.54      549.68     87.57 o 
  -4   6   9      864.43      950.26     82.88 o 
  -3   6   9      140.99      128.18     23.12 o 
  -2   6   9     2506.27     2591.46     76.78 o 
  -1   6   9       65.29       87.34     26.92 o 
   0   6   9     2591.20     2797.38     80.92 o 
   1   6   9      176.44      183.49     39.12 o 
   0 -12  10     3120.46     2879.85    126.73 o 
   1 -12  10      242.21      223.76     43.83 o 
   2 -12  10     2585.94     2572.31    122.54 o 
   3 -12  10       63.77       30.69     29.42 o 
   4 -12  10     1569.09     1535.04    102.22 o 
  -2 -11  10      471.75      505.00     57.88 o 
  -1 -11  10     2011.34     1954.98     98.75 o 
   0 -11  10        5.64       41.67     23.83 o 
   1 -11  10     2324.71     2154.20    104.78 o 
   2 -11  10      276.11      248.83     45.86 o 
   3 -11  10     1677.85     1596.47     97.11 o 
   4 -11  10      360.47      263.28     51.69 o 
   5 -11  10     2520.62     2520.78    129.96 o 
  -3 -10  10     1549.47     1496.28     84.10 o 
  -2 -10  10      213.50      258.93     41.91 o 
  -1 -10  10      950.82      861.96     63.11 o 
   0 -10  10      801.51      731.20     58.63 o 
   1 -10  10     1069.27     1052.67     70.21 o 
   2 -10  10     2193.16     2021.68    101.22 o 
   3 -10  10      647.79      751.87     69.73 o 
   4 -10  10      946.20      989.49     83.42 o 
   5 -10  10      902.03      759.86     75.44 o 
   6 -10  10     2238.85     2193.71    120.22 o 
  -4  -9  10     1662.17     1574.72     85.58 o 
  -3  -9  10      297.63      273.50     40.59 o 
  -2  -9  10     3657.61     3468.47    125.13 o 
  -1  -9  10       59.12       43.27     20.56 o 
   0  -9  10     5112.98     4759.63    148.84 o 
   1  -9  10      274.95      194.86     35.76 o 
   2  -9  10     2781.82     2629.94    112.84 o 
   3  -9  10      396.78      395.36     52.13 o 
   4  -9  10     3572.46     3333.92    138.50 o 
   5  -9  10      322.59      395.16     56.84 o 
   6  -9  10      584.51      682.42     71.53 o 
  -5  -8  10      908.33      883.95     63.03 o 
  -4  -8  10       19.73       -1.44     15.61 o 
  -3  -8  10     1576.38     1499.28     76.12 o 
  -2  -8  10      373.15      504.44     47.46 o 
  -1  -8  10     5554.15     5589.98    157.38 o 
   0  -8  10       42.36       59.35     21.39 o 
   1  -8  10     6449.93     6120.57    171.67 o 
   2  -8  10      109.07      137.03     32.77 o 
   3  -8  10     2728.39     2648.06    114.44 o 
   4  -8  10        6.87        8.26     23.59 o 
   5  -8  10     2635.62     2663.71    121.94 o 
   6  -8  10      164.11      153.71     38.24 o 
   7  -8  10      965.84     1105.40     81.31 o 
  -6  -7  10     1392.04     1397.54     53.79 o 
  -5  -7  10     1037.98      967.75     41.88 o 
  -4  -7  10     1298.65     1254.49     45.21 o 
  -3  -7  10      183.08      158.16     19.37 o 
  -2  -7  10     3387.16     3260.40    109.81 o 
  -1  -7  10     1180.62     1095.22     60.87 o 
   0  -7  10     4713.77     4749.62    138.86 o 
   1  -7  10     1446.31     1481.20     75.00 o 
   2  -7  10     4040.36     4269.40    140.34 o 
   3  -7  10        4.03      -13.09     19.44 o 
   4  -7  10     2937.17     2999.99    122.46 o 
   5  -7  10       24.85       40.39     25.86 o 
   6  -7  10     2074.79     2135.84    106.33 o 
   7  -7  10        1.73        1.40     21.47 o 
  -6  -6  10     2010.04     2027.96     62.62 o 
  -5  -6  10      711.15      636.83     33.75 o 
  -4  -6  10     1526.21     1533.82     48.82 o 
  -3  -6  10      606.04      603.78     29.72 o 
  -2  -6  10      471.58      518.42     28.10 o 
  -1  -6  10     1333.58     1357.57     46.04 o 
   0  -6  10      773.79      856.96     51.35 o 
   1  -6  10     2931.91     3099.14     68.25 o 
   2  -6  10     1814.34     2018.94     55.20 o 
   3  -6  10      990.69     1082.04     40.60 o 
   4  -6  10       32.39       40.38     13.57 o 
   5  -6  10     3252.14     3267.57     78.23 o 
   6  -6  10      229.32      205.12     40.71 o 
   7  -6  10     1627.68     1609.36     92.96 o 
  -6  -5  10      113.78      119.28     19.82 o 
  -5  -5  10     4143.56     4099.30     86.19 o 
  -4  -5  10      640.06      559.57     38.94 o 
  -3  -5  10     1710.58     1652.90    118.17 o 
  -2  -5  10      263.07      244.87     21.13 o 
  -1  -5  10     1136.39     1282.45     41.43 o 
   0  -5  10      750.21      819.71     33.90 o 
   1  -5  10     5634.95     5594.02     99.04 o 
   2  -5  10     1530.41     1480.44     48.22 o 
   3  -5  10     2133.48     2185.25     59.00 o 
   4  -5  10     1102.40     1077.08     41.92 o 
   5  -5  10     1634.98     1634.96     54.22 o 
   6  -5  10      463.78      524.90     52.37 o 
   7  -5  10     1152.83     1111.54     49.00 o 
  -7  -4  10      197.92      183.21     35.44 o 
  -6  -4  10     1253.64     1289.61     84.60 o 
  -5  -4  10       13.09       -2.90      9.61 o 
  -4  -4  10     6169.57     5980.79    103.33 o 
  -3  -4  10        2.28        4.39     13.55 o 
  -2  -4  10     3607.17     3617.44     97.19 o 
  -1  -4  10      156.40      184.03     44.11 o 
   0  -4  10     1912.42     2034.09     52.99 o 
   1  -4  10        6.55        8.35     11.03 o 
   2  -4  10     6108.38     6098.70    106.72 o 
   3  -4  10      119.17      132.58     18.93 o 
   4  -4  10     2664.30     2699.73     67.86 o 
   5  -4  10      198.67      184.04     23.19 o 
   6  -4  10     1564.35     1631.59    122.60 o 
   7  -4  10      381.84      331.30     32.04 o 
  -7  -3  10      542.57      486.64     48.22 o 
  -6  -3  10      337.52      316.88     38.32 o 
  -5  -3  10     2735.95     2757.23     95.92 o 
  -4  -3  10        6.80        7.94     14.69 o 
  -3  -3  10    12152.61    12603.08    248.63 o 
  -2  -3  10      105.99       96.59     23.35 o 
  -1  -3  10     7559.88     7733.96    119.26 o 
   0  -3  10     1539.51     1588.31     63.88 o 
   1  -3  10     2952.72     3070.45     67.64 o 
   2  -3  10       26.54       40.21     12.92 o 
   3  -3  10     3335.17     3417.79     75.27 o 
   4  -3  10      318.11      354.75     27.28 o 
   5  -3  10     2994.86     2953.03     82.30 o 
   6  -3  10      196.44      206.88     25.73 o 
   7  -3  10     1749.59     1771.47     63.32 o 
  -7  -2  10     1117.94     1117.45     66.86 o 
  -6  -2  10       43.60       70.65     22.99 o 
  -5  -2  10     1863.16     1705.20     75.44 o 
  -4  -2  10     4852.17     4678.81    129.36 o 
  -3  -2  10     1130.91     1101.53     58.16 o 
  -2  -2  10     3348.70     3498.77    105.69 o 
  -1  -2  10     1524.05     1477.56     65.26 o 
   0  -2  10     2021.20     2002.28     77.27 o 
   1  -2  10     2085.53     1973.82     77.43 o 
   2  -2  10     1294.09     1278.43     62.43 o 
   3  -2  10      579.57      557.29     42.75 o 
   4  -2  10     3443.12     3298.04     76.44 o 
   5  -2  10       65.55       64.95     17.24 o 
   6  -2  10     1806.14     1724.22     59.48 o 
  -7  -1  10      445.23      436.03     45.78 o 
  -6  -1  10     2773.90     2692.29    100.86 o 
  -5  -1  10       43.25       24.83     19.84 o 
  -4  -1  10     3754.18     3701.22    115.59 o 
  -3  -1  10        6.36       20.36     18.20 o 
  -2  -1  10     4033.00     3936.63    115.67 o 
  -1  -1  10     2859.98     3012.29     98.15 o 
   0  -1  10     3366.16     3422.25    106.93 o 
   1  -1  10      621.07      600.00     44.58 o 
   2  -1  10      658.13      669.05     47.14 o 
   3  -1  10     3094.36     3144.04    106.77 o 
   4  -1  10     2696.33     2474.87     96.11 o 
   5  -1  10     2019.30     2077.20     91.40 o 
   6  -1  10      293.79      307.22     42.87 o 
  -7   0  10     1656.16     1585.49     80.43 o 
  -6   0  10        4.56       28.22     20.72 o 
  -5   0  10     4551.48     4290.96    129.52 o 
  -4   0  10     2769.33     2789.68     99.99 o 
  -3   0  10     4708.65     4810.69    134.43 o 
  -2   0  10      183.87      169.00     28.90 o 
  -1   0  10     4570.77     4476.29     91.58 o 
   0   0  10      335.10      322.34     25.68 o 
   1   0  10     3432.98     3377.19    110.24 o 
   2   0  10      724.07      620.04     47.62 o 
   3   0  10     1614.38     1597.51     76.76 o 
   4   0  10      502.27      509.87     49.14 o 
   5   0  10     1230.53     1148.47     70.49 o 
  -7   1  10       17.93       27.66     22.83 o 
  -6   1  10     1209.25     1241.47     69.17 o 
  -5   1  10     1367.02     1460.60     73.76 o 
  -4   1  10     3197.09     3195.55     82.68 o 
  -3   1  10      449.40      412.24     31.12 o 
  -2   1  10     6415.37     6304.27    244.44 o 
  -1   1  10       11.70       -7.79     12.68 o 
   0   1  10     3442.93     3477.86     79.55 o 
   1   1  10        4.54       -0.16     15.53 o 
   2   1  10     3866.92     3915.52    124.97 o 
   3   1  10       13.63       23.03     20.48 o 
   4   1  10     1443.48     1538.35     80.63 o 
   5   1  10       23.32        9.58     22.03 o 
  -7   2  10      644.01      676.40     58.48 o 
  -6   2  10      300.29      325.62     43.95 o 
  -5   2  10     1172.51     1205.58     54.40 o 
  -4   2  10      633.71      698.30     40.27 o 
  -3   2  10     1633.39     1511.36     54.69 o 
  -2   2  10     1039.93     1072.71     45.63 o 
  -1   2  10      962.20      967.72     60.81 o 
   0   2  10      875.21      881.00     40.04 o 
   1   2  10     4142.15     3981.06    127.89 o 
   2   2  10      450.58      437.71     47.06 o 
   3   2  10      856.67      866.75     61.31 o 
   4   2  10      405.47      466.24     51.81 o 
  -7   3  10      752.89      643.31     59.03 o 
  -6   3  10      343.21      323.01     34.71 o 
  -5   3  10      331.54      383.49     34.55 o 
  -4   3  10      531.88      578.46     38.73 o 
  -3   3  10      733.22      783.56     47.38 o 
  -2   3  10      463.73      484.02     34.12 o 
  -1   3  10     2614.40     2576.52    135.63 o 
   0   3  10      170.59      186.58     29.32 o 
   1   3  10     1039.21     1037.94     64.26 o 
   2   3  10     2093.04     1950.15     92.60 o 
   3   3  10      841.33      738.90     62.39 o 
  -6   4  10     1164.68     1217.24     56.19 o 
  -5   4  10        8.08       11.53     15.62 o 
  -4   4  10     1255.27     1221.89     67.08 o 
  -3   4  10        1.30        6.25     13.45 o 
  -2   4  10     3667.25     3551.62     89.13 o 
  -1   4  10        6.70       11.05     14.22 o 
   0   4  10     1544.35     1613.11     81.79 o 
   1   4  10       52.96       53.69     25.90 o 
   2   4  10     1213.46     1286.73     77.08 o 
  -5   5  10     1688.86     1786.51     66.37 o 
  -4   5  10       29.20       40.15     17.45 o 
  -3   5  10     1482.99     1518.66     80.89 o 
  -2   5  10       28.09       25.05     16.87 o 
  -1   5  10     1404.27     1459.83     58.22 o 
   0   5  10      143.75      108.77     31.93 o 
   1   5  10     1240.77     1335.51     79.67 o 
  -1 -11  11      684.91      740.42     66.42 o 
   0 -11  11      893.33      787.84     64.30 o 
   1 -11  11     1541.74     1349.00     84.98 o 
   2 -11  11      574.73      755.07     71.81 o 
   3 -11  11     2271.71     2222.13    117.11 o 
   4 -11  11       55.22       74.12     35.44 o 
  -3 -10  11     1863.85     1884.06     97.31 o 
  -2 -10  11     1032.30      961.87     68.85 o 
  -1 -10  11      434.43      409.80     49.57 o 
   0 -10  11      542.93      574.57     57.08 o 
   1 -10  11      549.07      510.47     55.32 o 
   2 -10  11      717.57      784.32     70.37 o 
   3 -10  11      731.96      700.02     69.61 o 
   4 -10  11     1876.25     1776.29    106.37 o 
   5 -10  11     1876.87     1982.65    113.32 o 
  -4  -9  11     1676.33     1635.15     87.05 o 
  -3  -9  11        2.58      -10.66     16.92 o 
  -2  -9  11     1446.36     1483.47     80.15 o 
  -1  -9  11      353.01      317.56     42.35 o 
   0  -9  11     1304.36     1285.93     75.16 o 
   1  -9  11      156.18      100.23     31.01 o 
   2  -9  11     4782.38     4562.73    157.42 o 
   3  -9  11       39.94       49.06     28.30 o 
   4  -9  11     3139.36     3197.85    138.46 o 
   5  -9  11      395.17      405.85     58.59 o 
   6  -9  11     2374.21     2461.98    124.06 o 
  -4  -8  11      441.40      446.29     47.58 o 
  -3  -8  11     1068.60      950.21     61.91 o 
  -2  -8  11       30.66       36.04     18.72 o 
  -1  -8  11     2399.57     2136.52     92.32 o 
   0  -8  11       33.68        2.00     17.76 o 
   1  -8  11     3716.83     3679.42    129.92 o 
   2  -8  11      241.85      191.63     38.56 o 
   3  -8  11     5740.69     6133.22    190.75 o 
   4  -8  11      117.28      110.08     35.44 o 
   5  -8  11     2349.66     2533.31    120.62 o 
   6  -8  11       29.95       64.38     31.29 o 
  -5  -7  11      321.75      322.09     34.07 o 
  -4  -7  11      723.41      709.80     35.33 o 
  -3  -7  11     2555.36     2433.84     94.96 o 
  -2  -7  11     3764.96     3724.96    120.46 o 
  -1  -7  11     1510.45     1444.79     71.73 o 
   0  -7  11     4973.44     5335.72    153.15 o 
   1  -7  11      508.15      515.42     50.69 o 
   2  -7  11     3281.90     3391.92    126.65 o 
   3  -7  11      644.16      690.49     62.79 o 
   4  -7  11     1841.77     1963.37     99.23 o 
   5  -7  11      203.22      233.42     44.43 o 
   6  -7  11     2668.00     2462.30    114.83 o 
  -6  -6  11     1240.16     1287.38     57.30 o 
  -5  -6  11      304.90      266.67     25.33 o 
  -4  -6  11      945.14      926.36     77.33 o 
  -3  -6  11     1081.43     1043.04     40.28 o 
  -2  -6  11     4083.80     4193.15     84.81 o 
  -1  -6  11     3066.89     3011.84     84.38 o 
   0  -6  11     1998.04     2146.33     84.48 o 
   1  -6  11      394.35      387.15     30.51 o 
   2  -6  11     1082.39     1104.87     43.01 o 
   3  -6  11     1729.51     1817.12     55.51 o 
   4  -6  11      385.39      362.15     28.70 o 
   5  -6  11      969.97      948.25     42.69 o 
   6  -6  11      587.08      582.56     60.71 o 
  -6  -5  11       17.15       34.05     21.95 o 
  -5  -5  11     1447.20     1405.01     48.60 o 
  -4  -5  11      160.48      156.11     19.90 o 
  -3  -5  11     3615.93     3516.36     76.15 o 
  -2  -5  11      253.58      292.11     27.34 o 
  -1  -5  11     3768.33     4114.31     82.93 o 
   0  -5  11     1346.62     1332.29     44.87 o 
   1  -5  11     3630.14     3780.13     80.82 o 
   2  -5  11       63.11       86.12     17.10 o 
   3  -5  11     3916.44     4016.03     87.00 o 
   4  -5  11      802.59      795.49     63.80 o 
   5  -5  11     1681.51     1717.41     57.56 o 
   6  -5  11      365.94      400.51     32.60 o 
  -6  -4  11     2073.21     1934.35     85.82 o 
  -5  -4  11       90.93       67.10     23.67 o 
  -4  -4  11     1963.78     2073.53     82.34 o 
  -3  -4  11      487.36      540.17     43.75 o 
  -2  -4  11     1258.72     1145.95     58.52 o 
  -1  -4  11       26.40       29.95     12.20 o 
   0  -4  11     5118.52     5395.48    151.52 o 
   1  -4  11        0.58       16.99     24.87 o 
   2  -4  11     2273.92     2388.01     62.59 o 
   3  -4  11      649.41      776.13     40.69 o 
   4  -4  11     2892.46     2892.96     85.84 o 
   5  -4  11      118.53       86.98     33.03 o 
   6  -4  11      964.80      959.85     52.31 o 
  -7  -3  11      509.61      504.88     51.29 o 
  -6  -3  11      573.62      553.54     49.33 o 
  -5  -3  11     3525.49     3423.05    112.44 o 
  -4  -3  11      664.74      672.84     47.98 o 
  -3  -3  11     1866.55     1943.25     80.19 o 
  -2  -3  11      882.49      809.03     50.69 o 
  -1  -3  11     3827.66     3924.14    115.43 o 
   0  -3  11       98.20      154.55     27.98 o 
   1  -3  11     3226.22     3370.40    106.97 o 
   2  -3  11      240.71      217.14     32.05 o 
   3  -3  11     3748.10     3732.07    117.27 o 
   4  -3  11      304.86      401.98     42.03 o 
   5  -3  11     2424.80     2469.88     99.07 o 
   6  -3  11        5.21       14.77     19.16 o 
  -7  -2  11     1359.30     1344.81     75.28 o 
  -6  -2  11      535.60      490.43     48.14 o 
  -5  -2  11     1557.51     1536.24     74.48 o 
  -4  -2  11     1067.54     1035.99     59.87 o 
  -3  -2  11      593.29      549.59     45.42 o 
  -2  -2  11      912.60      791.51     51.25 o 
  -1  -2  11     3272.35     3223.28    104.94 o 
   0  -2  11     2564.83     2356.61     88.73 o 
   1  -2  11      287.76      332.13     37.40 o 
   2  -2  11      700.23      695.08     49.53 o 
   3  -2  11     2207.17     2280.73     91.56 o 
   4  -2  11     2293.21     2076.88     89.01 o 
   5  -2  11      283.78      270.06     40.43 o 
   6  -2  11     1520.07     1545.46     82.10 o 
  -7  -1  11        1.06      -17.68     14.77 o 
  -6  -1  11     1926.01     1966.28     89.01 o 
  -5  -1  11      437.13      417.47     44.98 o 
  -4  -1  11     1345.77     1428.63     73.00 o 
  -3  -1  11      547.44      567.23     47.70 o 
  -2  -1  11     2613.71     2595.54     95.24 o 
  -1  -1  11      793.15      842.48     53.88 o 
   0  -1  11     2779.83     2851.35    100.59 o 
   1  -1  11     1196.30     1131.54     63.03 o 
   2  -1  11     4795.35     4725.55    137.99 o 
   3  -1  11     1240.35     1149.94     66.06 o 
   4  -1  11     1087.58     1164.51     68.89 o 
   5  -1  11     1293.19     1521.35     82.06 o 
  -7   0  11     1459.27     1542.47     82.98 o 
  -6   0  11       85.32       93.44     27.94 o 
  -5   0  11     2071.41     2212.99     94.84 o 
  -4   0  11      138.68      151.24     31.45 o 
  -3   0  11     3069.52     2886.44    103.74 o 
  -2   0  11       14.72       40.99     20.56 o 
  -1   0  11     7275.11     6914.83    174.95 o 
   0   0  11      112.29      100.98     25.63 o 
   1   0  11     2516.48     2581.93     98.55 o 
   2   0  11       46.00       82.06     26.38 o 
   3   0  11     1709.43     1693.54     83.18 o 
   4   0  11       49.90       54.16     24.79 o 
   5   0  11      784.54      785.92     64.50 o 
  -6   1  11     1142.26     1325.45     76.92 o 
  -5   1  11      735.39      767.36     57.92 o 
  -4   1  11     3313.49     3238.24    115.07 o 
  -3   1  11       23.96       23.03     15.70 o 
  -2   1  11     3285.68     3453.84     85.05 o 
  -1   1  11     1070.05     1086.14     45.81 o 
   0   1  11     5221.61     5158.05    104.98 o 
   1   1  11        7.55       10.14     18.24 o 
   2   1  11     2188.25     2301.28     97.47 o 
   3   1  11       81.51       48.62     24.83 o 
   4   1  11      792.73      731.24     62.63 o 
  -6   2  11     2108.90     2178.39    100.70 o 
  -5   2  11      969.75     1075.68     51.87 o 
  -4   2  11     1949.70     1800.74     64.33 o 
  -3   2  11     1371.92     1379.36     54.78 o 
  -2   2  11     1168.17     1063.23     47.74 o 
  -1   2  11     1122.20     1136.82     49.33 o 
   0   2  11     1125.78     1139.29     68.49 o 
   1   2  11     1359.37     1487.34     77.83 o 
   2   2  11      355.39      313.05     43.99 o 
   3   2  11     1295.56     1204.43     75.12 o 
  -5   3  11     1889.99     1908.98     69.55 o 
  -4   3  11      463.24      517.22     94.14 o 
  -3   3  11     1655.11     1669.47     61.31 o 
  -2   3  11       17.79       15.92     22.69 o 
  -1   3  11      993.17     1107.97     49.28 o 
   0   3  11     1009.60     1023.33     65.78 o 
   1   3  11      658.73      713.00     60.15 o 
   2   3  11     1186.54     1300.90     78.47 o 
  -4   4  11     2035.43     2016.46     70.52 o 
  -3   4  11       31.64       36.22     39.52 o 
  -2   4  11     1502.39     1568.55     59.93 o 
  -1   4  11      104.24      152.98     77.85 o 
   0   4  11     1839.50     2039.36     95.80 o 
   0 -11  12      536.06      428.40     55.20 o 
   1 -11  12     1660.90     1611.96     95.96 o 
   2 -11  12      272.58      313.17     53.65 o 
   3 -11  12     1310.06     1349.00     95.20 o 
  -2 -10  12      170.59      203.09     41.71 o 
  -1 -10  12     1451.34     1231.89     77.24 o 
   0 -10  12      172.26      152.39     38.00 o 
   1 -10  12      818.02      855.09     67.34 o 
   2 -10  12     1266.97     1215.72     83.26 o 
   3 -10  12     1030.27     1153.50     84.18 o 
   4 -10  12      973.86     1197.80     89.01 o 
  -3  -9  12       11.83       14.45     20.32 o 
  -2  -9  12     3349.56     3394.47    126.65 o 
  -1  -9  12       29.83       16.68     20.40 o 
   0  -9  12     2893.62     2923.88    117.87 o 
   1  -9  12       10.55        6.35     22.19 o 
   2  -9  12     1235.12     1249.85     83.94 o 
   3  -9  12      124.77      210.67     46.10 o 
   4  -9  12     2332.95     2405.06    119.82 o 
   5  -9  12      259.45      200.61     46.98 o 
  -4  -8  12      590.91      561.16     53.77 o 
  -3  -8  12     1613.14     1616.43     82.46 o 
  -2  -8  12      268.73      327.14     41.99 o 
  -1  -8  12     2513.00     2450.49    101.78 o 
   0  -8  12      105.36      120.30     30.69 o 
   1  -8  12     3109.30     3082.90    122.74 o 
   2  -8  12      160.27      130.60     37.64 o 
   3  -8  12     1155.65     1216.92     81.15 o 
   4  -8  12       14.46       14.97     26.18 o 
   5  -8  12     2512.73     2800.82    127.85 o 
  -4  -7  12      768.62      747.12     54.80 o 
  -3  -7  12     1509.35     1510.81     77.00 o 
  -2  -7  12      699.78      612.73     49.25 o 
  -1  -7  12      661.56      686.97     52.73 o 
   0  -7  12     2737.05     2775.11    107.81 o 
   1  -7  12     1905.67     2072.93     96.31 o 
   2  -7  12     2029.77     2172.44    102.54 o 
   3  -7  12      384.19      465.37     54.72 o 
   4  -7  12     4256.03     4371.78    155.35 o 
   5  -7  12      439.71      520.05     59.43 o 
  -5  -6  12      221.23      191.43     33.45 o 
  -4  -6  12     1438.62     1506.18     51.10 o 
  -3  -6  12       33.79       19.76     12.80 o 
  -2  -6  12     2358.99     2343.52     83.84 o 
  -1  -6  12      489.72      459.30     29.69 o 
   0  -6  12     1862.79     1954.61     57.83 o 
   1  -6  12     2813.54     2756.18     70.95 o 
   2  -6  12     1835.95     1890.41     58.65 o 
   3  -6  12     2193.40     2132.71    126.01 o 
   4  -6  12     1247.98     1234.42    145.05 o 
   5  -6  12      768.12      722.26     64.10 o 
   6  -6  12      579.90      623.03     62.23 o 
  -5  -5  12     1400.63     1261.74     68.69 o 
  -4  -5  12       63.72       35.80     20.92 o 
  -3  -5  12     2342.68     2472.96     92.92 o 
  -2  -5  12       47.16       35.36     18.96 o 
  -1  -5  12     2821.21     2841.21     96.27 o 
   0  -5  12      300.41      255.14     24.57 o 
   1  -5  12     4695.40     4770.58     97.18 o 
   2  -5  12     2413.97     2320.88     64.83 o 
   3  -5  12     2969.76     3045.47     76.47 o 
   4  -5  12      149.63      198.50     38.66 o 
   5  -5  12     1646.60     1571.90     56.85 o 
  -6  -4  12     1400.96     1376.78     74.80 o 
  -5  -4  12      634.20      615.37     51.33 o 
  -4  -4  12     3412.94     3342.18    112.72 o 
  -3  -4  12       41.42       52.41     21.51 o 
  -2  -4  12     2048.51     2174.12     85.46 o 
  -1  -4  12      342.49      267.95     34.85 o 
   0  -4  12     2204.45     2326.99     88.33 o 
   1  -4  12       15.73       12.45     17.40 o 
   2  -4  12     2658.65     2606.75     95.40 o 
   3  -4  12      173.57      217.42     34.29 o 
   4  -4  12     2559.71     2483.93     96.91 o 
   5  -4  12       18.11       25.11     21.91 o 
  -6  -3  12     1115.63      967.01     63.46 o 
  -5  -3  12     2939.89     2676.80    103.22 o 
  -4  -3  12      201.01      209.27     34.49 o 
  -3  -3  12     1516.08     1702.32     77.27 o 
  -2  -3  12      404.11      417.99     41.39 o 
  -1  -3  12     2698.65     2827.00    100.43 o 
   0  -3  12     3343.09     3311.53    110.08 o 
   1  -3  12     1210.67     1361.05     68.53 o 
   2  -3  12      338.46      318.24     38.80 o 
   3  -3  12     2696.21     2642.88    101.18 o 
   4  -3  12      239.55      208.55     35.96 o 
   5  -3  12     2271.47     2258.94     99.07 o 
  -6  -2  12      419.53      357.20     45.22 o 
  -5  -2  12     1443.90     1385.48     74.32 o 
  -4  -2  12      257.53      228.91     36.72 o 
  -3  -2  12      937.75      814.22     55.92 o 
  -2  -2  12     1754.77     1756.85     79.39 o 
  -1  -2  12     1960.09     1871.80     81.23 o 
   0  -2  12      439.98      429.12     43.15 o 
   1  -2  12     2912.42     2907.91    105.49 o 
   2  -2  12     1115.46     1221.27     67.18 o 
   3  -2  12     2049.06     1753.14     83.10 o 
   4  -2  12     1379.67     1399.93     77.00 o 
   5  -2  12       30.55       32.89     24.59 o 
  -6  -1  12     1387.48     1247.30     74.04 o 
  -5  -1  12      324.07      368.29     44.70 o 
  -4  -1  12     1814.30     1709.83     82.66 o 
  -3  -1  12      208.83      243.12     36.92 o 
  -2  -1  12     1281.24     1212.73     67.66 o 
  -1  -1  12     1274.65     1223.83     68.57 o 
   0  -1  12     1951.04     2122.11     89.33 o 
   1  -1  12      632.32      556.33     50.53 o 
   2  -1  12     2549.04     2351.10     96.67 o 
   3  -1  12      459.35      387.57     46.78 o 
   4  -1  12     1374.39     1237.88     74.48 o 
  -6   0  12      489.21      465.57     53.29 o 
  -5   0  12     1870.37     1828.14     88.93 o 
  -4   0  12      274.30      309.54     42.71 o 
  -3   0  12     3548.82     3527.23    121.70 o 
  -2   0  12        0.59       -0.60     16.56 o 
  -1   0  12      480.34      521.73     48.86 o 
   0   0  12        0.84       31.65     19.40 o 
   1   0  12     3422.11     3460.93    121.82 o 
   2   0  12        0.44       -2.63     18.20 o 
   3   0  12     1998.73     2106.90     98.63 o 
  -5   1  12      358.69      344.11     46.26 o 
  -4   1  12     1769.66     1751.70     85.62 o 
  -3   1  12      782.86      801.77     57.84 o 
  -2   1  12     2692.66     2974.62    165.25 o 
  -1   1  12      480.39      472.22     63.34 o 
   0   1  12     1818.76     2008.39     92.08 o 
   1   1  12      154.31      186.32     37.12 o 
   2   1  12     1440.64     1575.52     84.94 o 
   3   1  12      167.85      168.80     36.44 o 
  -5   2  12      364.26      292.38     44.74 o 
  -4   2  12     1339.04     1417.81     73.86 o 
  -3   2  12     1404.05     1455.81     59.18 o 
  -2   2  12     3021.79     2654.34     78.30 o 
  -1   2  12     1344.69     1307.32     53.83 o 
   1   2  12     1928.20     1952.47     94.12 o 
   2   2  12      563.78      593.89     59.47 o 
  -4   3  12       14.04       -9.62     15.64 o 
  -3   3  12     2101.91     2120.90     82.96 o 
  -2   3  12      975.10      973.67     48.52 o 
  -1   3  12     1465.34     1635.75     86.02 o 
   0   3  12      388.52      329.02     46.22 o 
   0 -10  13      136.39       62.03     27.62 o 
   1 -10  13     1698.76     1624.53     95.36 o 
   2 -10  13      215.11      237.93     50.49 o 
   3 -10  13      904.63      928.06     84.90 o 
  -2  -9  13     1568.04     1615.27     86.65 o 
  -1  -9  13        2.08       -1.36     19.24 o 
   0  -9  13     1887.24     1778.92     94.08 o 
   1  -9  13       38.09        4.99     26.14 o 
   2  -9  13     2505.67     2574.38    122.74 o 
   3  -9  13       92.05       53.96     30.30 o 
   4  -9  13     1556.01     1792.93    107.33 o 
  -3  -8  13      955.57     1068.08     68.57 o 
  -2  -8  13      356.56      294.45     42.59 o 
  -1  -8  13     2045.26     1855.28     90.73 o 
   0  -8  13      150.85      129.16     33.61 o 
   1  -8  13     1091.37     1203.11     79.35 o 
   2  -8  13      831.30      978.79     73.36 o 
   3  -8  13     2649.67     2907.63    128.61 o 
   4  -8  13       79.94       47.42     32.17 o 
  -3  -7  13     2300.02     2085.07     91.44 o 
  -2  -7  13      391.23      355.44     42.43 o 
  -1  -7  13      877.32      965.26     63.54 o 
   0  -7  13      669.51      891.10     63.50 o 
   1  -7  13      571.70      643.51     60.27 o 
   2  -7  13     1703.43     1981.01    100.94 o 
   3  -7  13     1090.99     1214.09     80.75 o 
   4  -7  13     2209.75     2273.38    110.24 o 
  -4  -6  13     3800.28     3710.44    122.26 o 
  -3  -6  13       20.92       15.25     19.20 o 
  -2  -6  13     2333.43     2229.24     87.53 o 
  -1  -6  13      379.89      401.10     41.15 o 
   0  -6  13     2212.97     2333.97     89.13 o 
   1  -6  13      187.83      150.44     30.18 o 
   2  -6  13     1497.45     1519.72     54.78 o 
   3  -6  13     1691.17     1787.51     64.54 o 
   4  -6  13     1607.01     1679.34     97.17 o 
   5  -6  13      664.70      636.88     60.95 o 
  -5  -5  13     2185.78     2201.66     95.44 o 
  -4  -5  13       85.92       39.12     22.03 o 
  -3  -5  13     1580.52     1636.62     77.16 o 
  -2  -5  13        0.05       -5.03     15.37 o 
  -1  -5  13     3927.80     3946.21    122.30 o 
   0  -5  13      190.86      134.71     29.14 o 
   1  -5  13     1926.55     1984.64     83.82 o 
   2  -5  13      446.49      370.77     41.39 o 
   3  -5  13     2608.73     2611.50    100.19 o 
   4  -5  13       56.37       50.37     23.63 o 
  -5  -4  13     1049.91     1065.56     67.74 o 
  -4  -4  13     1004.11      961.15     62.67 o 
  -3  -4  13      119.42      132.84     29.14 o 
  -2  -4  13     2034.37     1958.06     84.90 o 
  -1  -4  13      432.67      445.97     44.31 o 
   0  -4  13     3982.47     3955.47    124.65 o 
   1  -4  13        2.18       14.97     19.00 o 
   2  -4  13     2050.69     2174.99     90.93 o 
   3  -4  13       61.11       96.19     27.38 o 
   4  -4  13     2204.45     2226.64     95.84 o 
  -5  -3  13      265.79      282.56     42.91 o 
  -4  -3  13      924.06      853.10     58.75 o 
  -3  -3  13      845.17      894.13     59.75 o 
  -2  -3  13     1790.78     1714.62     80.79 o 
  -1  -3  13     1689.36     1579.51     77.31 o 
   0  -3  13      347.18      367.34     42.79 o 
   1  -3  13     1384.19     1319.78     71.49 o 
   2  -3  13      631.62      601.40     52.53 o 
   3  -3  13     1833.26     1956.62     90.41 o 
   4  -3  13       95.25       76.60     27.54 o 
  -5  -2  13     1733.17     1725.63     88.09 o 
  -4  -2  13      201.03      242.56     39.56 o 
  -3  -2  13     1645.74     1817.44     84.90 o 
  -2  -2  13      635.49      622.27     53.61 o 
  -1  -2  13     2096.30     1983.48     89.73 o 
   0  -2  13      632.79      537.37     50.05 o 
   1  -2  13     2152.86     2173.24     94.72 o 
   2  -2  13      923.20      988.85     63.42 o 
   3  -2  13      546.09      540.13     53.61 o 
  -5  -1  13       65.49       64.30     26.06 o 
  -3  -1  13       56.46       63.46     24.51 o 
  -2  -1  13     1198.06     1148.11     68.53 o 
  -1  -1  13       15.08       13.49     19.56 o 
   0  -1  13     1494.45     1587.77     81.59 o 
   1  -1  13      266.35      274.25     41.55 o 
   2  -1  13     3498.67     3536.89    127.01 o 
   3  -1  13      102.50       90.61     29.78 o 
  -5   0  13     1251.50     1379.85     81.07 o 
  -4   0  13      248.75      257.05     42.15 o 
  -3   0  13     1416.12     1315.51     75.92 o 
  -2   0  13      308.50      241.84     40.55 o 
  -1   0  13     1667.90     1540.51     81.43 o 
   0   0  13       87.89       80.39     26.54 o 
   1   0  13     2521.58     2695.12    111.40 o 
   2   0  13       15.52        6.43     21.15 o 
  -4   1  13      871.74      878.68     64.74 o 
  -3   1  13      775.83      771.07     63.98 o 
  -2   1  13      912.81      995.75     66.94 o 
  -1   1  13      708.13      700.18     60.43 o 
   0   1  13     1145.60     1256.28     76.56 o 
   1   1  13      306.26      293.57     45.30 o 
  -2   2  13      775.51      766.17     46.34 o 
  -1   2  13     1266.44     1422.04     81.63 o 
   0  -9  14     1662.84     1780.28     97.23 o 
   1  -9  14      123.62       91.48     36.60 o 
   2  -9  14      651.29      724.97     73.08 o 
  -1  -8  14     2248.63     2333.46    105.73 o 
   0  -8  14      676.58      743.77     66.62 o 
   1  -8  14     1169.37     1367.92     87.61 o 
   2  -8  14      768.85      738.14     70.89 o 
   3  -8  14     2439.95     2446.69    120.18 o 
  -3  -6  14       46.20       45.74     23.79 o 
  -2  -6  14     2298.45     2142.62     90.65 o 
  -1  -6  14       30.17       25.82     21.31 o 
   0  -6  14     2277.94     2472.08     96.99 o 
   1  -6  14      713.92      825.20     56.68 o 
   2  -6  14     1362.60     1434.90     73.56 o 
   3  -6  14      309.29      308.46     41.55 o 
  -3  -5  14      869.36      887.26     60.67 o 
  -2  -5  14      329.84      361.07     43.71 o 
  -1  -5  14     2874.68     2813.19    104.94 o 
   0  -5  14       43.22       38.08     23.43 o 
   1  -5  14     1651.30     1775.65     84.02 o 
   2  -5  14        5.61       -4.91     17.28 o 
   3  -5  14     1750.56     1823.94     87.17 o 
  -4  -4  14      810.31      790.59     58.52 o 
  -3  -4  14      930.42      988.45     63.98 o 
  -2  -4  14     1999.99     1926.72     88.29 o 
  -1  -4  14     1418.92     1480.28     78.03 o 
   0  -4  14     2069.17     2125.74     92.56 o 
   1  -4  14       22.09        4.03     20.20 o 
   2  -4  14     1846.87     2026.71     91.76 o 
   3  -4  14      490.04      659.75     57.92 o 
  -4  -3  14     1546.71     1546.06     82.62 o 
  -3  -3  14      746.39      700.82     58.20 o 
  -2  -3  14     1878.44     1966.52     90.85 o 
  -1  -3  14      530.52      567.79     53.25 o 
   0  -3  14     1055.60     1137.65     69.01 o 
   1  -3  14     1132.75     1230.25     73.04 o 
   2  -3  14      405.54      406.77     47.78 o 
  -4  -2  14      370.43      421.78     49.85 o 
  -3  -2  14     1396.89     1363.25     76.84 o 
  -2  -2  14      342.23      382.06     48.10 o 
  -1  -2  14     1030.56     1169.34     72.17 o 
   0  -2  14      358.44      439.50     50.53 o 
   1  -2  14     1619.82     1650.20     85.86 o 
   2  -2  14      705.94      756.58     62.55 o 
  -3  -1  14       10.08       -1.64     19.28 o 
  -2  -1  14      461.21      433.67     51.17 o 
  -1  -1  14        7.37        3.07     18.92 o 
   0  -1  14     2352.46     2470.84    107.01 o 
   1  -1  14       68.56       86.50     29.10 o 
  -2   0  14      272.41      166.88     35.40 o 
  -1   0  14      834.39      895.69     65.14 o 
  -1  -6  15        4.95       17.28     22.07 o 
   0  -6  15     1849.72     1975.66     89.37 o 
   1  -6  15      173.11      202.41     37.72 o 
  -1  -5  15     2409.12     2616.33    106.65 o 
   0  -5  15      100.79       96.23     29.46 o 
   1  -5  15     1429.54     1560.03     82.50 o 
  -2  -4  15     1559.26     1609.16     84.98 o 
  -1  -4  15      546.50      484.88     51.85 o 
   0  -4  15     1634.95     1716.77     87.17 o 
   1  -4  15      608.24      700.06     60.59 o 
  -1  -3  15      255.55      261.36     42.23 o 
   0  -3  15     1148.13     1181.24     75.20 o 
                                                 
